# Supplementary material for: Identifying biological pathways that underlie primordial short stature using network analysis
Source: J Mol Endocrinol. 2014 Apr 7;52(3):333–44. doi: 10.1530/JME-14-0029 (PMC4045235; doi:10.1530/JME-14-0029)
Supplement: Supplementary Data [file supp_JME-14-0029_Supplementary_table_1.xls]

## Sheet: Sheet1
Background IP (x3)	CUL7 IP	OBSL1 IP	CCDC8 IP		All 3
ACTB	AAAS	SEPT9	SCRIB		ACLY
ALDH18A1	ABCB1	AAAS	AARS2		ACSL3
CYTSA	ACAT1	AATF	ABCF1		ACTN4
DBN1	ACIN1	ABCD3	ABCF2		AHNAK
EEF1A2	ACLY	ABCF1	ABLIM1		ANXA2
EEF2	ACSL3	ACIN1	ACADVL		ATAD3A
GIPC1	ACTA1	ACLY	ACLY		ATP5A1
HNRNPM	ACTBL2	ACSL3	ACSL3		ATP5B
HSP90AA1	ACTN1	ACTA1	ACTC1		BAZ1B
HSP90AA2	ACTN4	ACTBL2	ACTG1		C22orf28
HSPA1A	ACTR2	ACTN1	ACTN4		CAD
HSPA1B	ACTR3	ACTN4	ADNP		CAPZA2
HSPA8	ADAR	ACTR2	AFG3L2		CAPZB
KRT1	AHCY	ACTR3	AGPS		CCT2
KRT10	AHNAK	ADAR	AHNAK		CCT3
KRT19	ANXA1	AHNAK	AIFM1		CCT6A
KRT2	ANXA2	ANXA1	AKAP2		CCT8
KRT8	ANXA5	ANXA2	AKAP8		CDK1
KRT8P9	APP	AP2A1	ALB		CHCHD3
KRT9	APRT	AQR	AMOT		CHD4
LDHB	ARF1	ARPC2	ANAPC7		CKAP4
LOC149501	ARGLU1	ARPC3	ANXA11		CKB
LOC442308	ARHGDIA	ATAD3A	ANXA2		CLTC
LOC729143	ARPC1A	ATP5A1	ANXA6		COPA
MPRIP	ARPC2	ATP5B	ARCN1		CPSF6
MYH10	ARPC3	ATP5O	ARG1		DDX17
MYH9	ASNA1	BAG2	ARHGDIA		DDX21
MYL12B	ATAD3A	BAZ1B	ARHGEF2		DDX3X
MYL6	ATIC	BCAS2	ASCC3		DDX5
MYO18A	ATP1A1	BCLAF1	ATAD3A		DDX50
MYO1C	ATP2A2	BOP1	ATP1A1		DHX9
MYO6	ATP5A1	BRD2	ATP1B1		DSG2
PHB2	ATP5B	BRIX1	ATP2A2		DSP
PPP1R12A	ATP5F1	C14orf166	ATP2B1		DYNC1H1
PYCR2	ATP5O	C17orf85	ATP5A1		EEF1A1
RAI14	ATP6V1A	C1QBP	ATP5B		EEF1G
RPL4	AURKB	C22orf28	ATP5C1		EFTUD2
RPL4P4	BAG2	CAD	ATP5F1		EIF4A1
RPL4P5	BAG6	CALD1	ATP5H		ELAVL1
SPTAN1	BAZ1B	CAPZA1	ATP6V1B2		EMD
SPTBN1	BCLAF1	CAPZA2	ATXN10		ENO1
TUBA1A	BOP1	CAPZB	AURKB		EPPK1
TUBB	BPTF	CBX1	AZI1		EWSR1
TUBBP1	BRIX1	CBX3	BAZ1A		FASN
TUBBP2	C1QBP	CBX5	BAZ1B		FBL
VDAC1	C20orf3	CCDC86	BBS7		FLNA
VDAC1P1	C22orf28	CCT2	BLMH		FLNB
VDAC2	CAD	CCT3	BTAF1		FLOT1
VIM	CALD1	CCT5	C14orf21		FLOT2
	CALR	CCT6A	C19orf47		GAPDH
	CANX	CCT8	C22orf28		GCN1L1
	CAPZA1	CDC5L	CACNA2D1		GOLGB1
	CAPZA2	CDCA8	CAD		HDAC2
	CAPZB	CDK1	CAND1		HEATR1
	CBR1	CEBPZ	CANX		HIST1H1E
	CBX1	CENPF	CAPZA2		HIST1H4L
	CBX3	CGN	CAPZB		HNRNPA0
	CBX5	CHAF1B	CASP14		HNRNPA1
	CCT2	CHCHD3	CAT		HNRNPF
	CCT3	CHD1	CCDC8		HNRNPH1
	CCT4	CHD4	CCT2		HNRNPH3
	CCT5	CHERP	CCT3		HNRNPL
	CCT6A	CHTOP	CCT6A		HNRNPR
	CCT7	CIRH1A	CCT7		HNRNPU
	CCT8	CIT	CCT8		HSP90AB1
	CDC5L	CIZ1	CDC23		HSP90B1
	CDK1	CKAP4	CDK1		HSPA5
	CENPF	CKB	CEP170		HSPA9
	CFL1	CLTA	CEP290		HSPD1
	CHCHD3	CLTC	CEP350		IGF2BP1
	CHD1	COIL	CGN		IGF2BP3
	CHD4	COPA	CHAF1B		ILF2
	CIT	CORO1C	CHCHD3		ILF3
	CIZ1	CPSF1	CHD3		IMMT
	CKAP4	CPSF2	CHD4		IQGAP1
	CKB	CPSF6	CHMP6		JUP
	CLIC1	CPSF7	CHTOP		KHDRBS1
	CLTC	CRNKL1	CKAP2L		KHSRP
	COPA	CSNK2A1	CKAP4		KPNA2
	CORO1C	CSNK2B	CKAP5		KPNB1
	COX5A	CSTF2	CKB		KRT14
	CPSF1	CTNNA1	CLTC		KRT18
	CPSF6	CTNNB1	CNNM3		KRT5
	CPSF7	CTTN	CNOT1		LDHA
	CRKL	DAZAP1	CNP		LGALS3BP
	CS	DDB1	COPA		LIMA1
	CSNK2A1	DDX1	COPB1		LMNA
	CSNK2B	DDX10	CPNE3		LMNB1
	CSTF2	DDX17	CPNE8		LMNB2
	CSTF3	DDX18	CPSF4		LRRC59
	CUL7	DDX21	CPSF6		MACF1
	CYR61	DDX23	CSE1L		MATR3
	DARS	DDX27	CTNNA1		MCM7
	DAZAP1	DDX39B	CTNNB1		MDH2
	DDB1	DDX3X	CTNND1		MDN1
	DDOST	DDX41	CUL7		MKI67
	DDX1	DDX42	CXADR		MLLT4
	DDX17	DDX46	DARS		MYBBP1A
	DDX18	DDX47	DDX17		NCL
	DDX21	DDX5	DDX19A		NOC2L
	DDX23	DDX50	DDX21		NONO
	DDX27	DDX52	DDX3X		NOP2
	DDX39B	DDX54	DDX5		NOP56
	DDX3X	DDX56	DDX50		NOP58
	DDX42	DDX6	DHX30		NPM1
	DDX46	DEK	DHX9		NUMA1
	DDX47	DHX15	DICER1		NUP155
	DDX5	DHX16	DOCK7		NUP205
	DDX50	DHX30	DRG1		NUP93
	DDX56	DHX8	DSG1		PA2G4
	DDX6	DHX9	DSG2		PABPC1
	DEK	DKC1	DSP		PARP1
	DHCR7	DNAJA1	DST		PCBP2
	DHX15	DNTTIP2	DYNC1H1		PDCD11
	DHX16	DSG2	EDIL3		PDIA3
	DHX9	DSP	EEA1		PDIA4
	DKC1	DST	EEF1A1		PDIA6
	DNAJB11	DYNC1H1	EEF1G		PHB
	DNAJC7	EBNA1BP2	EFNB1		PHGDH
	DRG1	EDC4	EFTUD2		PKM2
	DSG2	EEF1A1	EHD4		PLEC
	DSP	EEF1G	EIF2S1		POLDIP3
	DYNC1H1	EFTUD2	EIF3A		POLR2A
	EBNA1BP2	EIF3A	EIF3C		POLR2E
	ECHS1	EIF4A1	EIF3D		PPP2R1A
	EEF1A1	EIF4A3	EIF3S9		PRKDC
	EEF1B2	EIF5B	EIF4A1		PRPF6
	EEF1D	EIF6	EIF4G1		PRPF8
	EEF1G	ELAVL1	ELAVL1		PTBP1
	EFTUD2	EMD	EMD		RANBP2
	EIF4A1	EMG1	ENO1		RBM14
	EIF4A3	ENO1	EP400		RBMX
	EIF4G1	EP400	EPB41L2		RCC2
	EIF4H	EPPK1	EPPK1		RPL10A
	EIF5A	EWSR1	EPRS		RPL11
	EIF6	EXOSC10	ERAL1		RPL14
	ELAVL1	EXOSC6	ETFA		RPL18
	EMD	EXOSC9	EWSR1		RPL3
	ENO1	EZR	EXD2		RPL6
	EPPK1	FASN	EXOC3		RPL7
	EPRS	FBL	F11R		RPL7A
	ERLIN1	FIP1L1	F5		RPL8
	ERP44	FLNA	FAM129A		RPLP0
	ETFA	FLNB	FAM83B		RPS2
	ETFB	FLNC	FAM83H		RPS3A
	EWSR1	FLOT1	FAR1		RPS4X
	EZR	FLOT2	FASN		RPS8
	FASN	FTSJ3	FBL		RRP1B
	FBL	FUBP1	FBXW8		RUVBL1
	FIP1L1	FUBP3	FKBP8		RUVBL2
	FKBP4	FUS	FLII		SART1
	FLNA	GANAB	FLNA		SEC22B
	FLNB	GAPDH	FLNB		SERPINH1
	FLOT1	GAR1	FLOT1		SF1
	FLOT2	GATAD2A	FLOT2		SF3B1
	FUBP1	GCN1L1	FOXC1		SF3B3
	FUBP3	GNB2L1	FXR1		SFPQ
	FUS	GNL2	FYN		SMARCA5
	FXR1	GNL3	G3BP1		SMC1A
	GANAB	GOLGB1	GADD45GIP1		SMC3
	GAPDH	GPI	GALNT2		SMCHD1
	GART	GSN	GAPDH		SND1
	GCN1L1	GTF3C1	GAPVD1		SNRNP200
	GLO1	GTPBP4	GART		SRSF9
	GLUD1	H1F0	GAS2L3		STOML2
	GNA13	H1FX	GCN1L1		SYNCRIP
	GNB2L1	H2AFV	GEMIN2		TCP1
	GNL2	H2AFY	GIGYF2		TIMM50
	GNL3	H2AFY2	GLE1		TJP1
	GOLGB1	HBA1	GNA13		TMPO
	GOT2	HBA2	GNAI2		TNPO1
	GPD2	HDAC2	GNAS		TOP2A
	GPI	HDLBP	GNB1		TP53
	GRN	HEATR1	GOLGB1		TPI1
	GSN	HIST1H1E	GRK6		TPR
	GSTP1	HIST1H2AA	GRN		TRAP1
	GTPBP4	HIST1H2BN	GTF3C1		TRIM28
	H1FX	HIST1H4A	GTF3C5		TUFM
	H2AFV	HIST1H4B	GTSE1		UBA1
	H2AFY	HIST1H4C	HADHA		USP39
	H2AFY2	HIST1H4D	HAUS5		VCP
	HADHA	HIST1H4E	HDAC2		XRCC5
	HADHB	HIST1H4F	HDLBP		XRCC6
	HBA1	HIST1H4H	HEATR1		YBX1
	HBA2	HIST1H4I	HEATR5B		YWHAE
	HDAC2	HIST1H4J	HELLS		YWHAQ
	HEATR1	HIST1H4K	HERC2		ZC3H14
	HINT2	HIST1H4L	HIST1H1E		ZFR
	HIST1H1E	HIST2H2AA3	HIST1H4L		ZNF326
	HIST1H2BN	HIST2H2AA4	HLA-A
	HIST1H4A	HIST2H2BE	HLA-C
	HIST1H4B	HIST2H3A	HNRNPA0
	HIST1H4C	HIST2H3C	HNRNPA1
	HIST1H4D	HIST2H3D	HNRNPF
	HIST1H4E	HIST2H4A	HNRNPH1
	HIST1H4F	HIST2H4B	HNRNPH3
	HIST1H4H	HIST4H4	HNRNPL
	HIST1H4I	HMGA1	HNRNPR
	HIST1H4J	HMGA2	HNRNPU
	HIST1H4K	HNRNPA0	HOOK3
	HIST1H4L	HNRNPA1	HRNR
	HIST2H2AA3	HNRNPA2B1	HSD17B4
	HIST2H2AA4	HNRNPA3	HSP90AB1
	HIST2H2AB	HNRNPAB	HSP90B1
	HIST2H2BE	HNRNPC	HSPA4
	HIST2H3A	HNRNPD	HSPA5
	HIST2H3C	HNRNPF	HSPA9
	HIST2H3D	HNRNPH1	HSPD1
	HIST2H4A	HNRNPH2	HUWE1
	HIST2H4B	HNRNPH3	IARS
	HIST4H4	HNRNPK	IGF2BP1
	HLA-A	HNRNPL	IGF2BP2
	HLA-C	HNRNPR	IGF2BP3
	HMGA1	HNRNPU	IGF2R
	HNRNPA0	HNRNPUL1	IKBKAP
	HNRNPA1	HNRNPUL2	ILF2
	HNRNPA2B1	HNRPDL	ILF3
	HNRNPA3	HP1BP3	IMMT
	HNRNPAB	HSD17B10	INTS1
	HNRNPC	HSP90AB1	IPO7
	HNRNPD	HSP90B1	IQGAP1
	HNRNPF	HSPA5	IRAK1
	HNRNPH1	HSPA9	IRS4
	HNRNPH2	HSPD1	ITGB1
	HNRNPH3	IGF2BP1	ITPR2
	HNRNPK	IGF2BP3	ITPR3
	HNRNPL	IGHG1	JUP
	HNRNPR	IK	KHDRBS1
	HNRNPU	ILF2	KHSRP
	HNRNPUL1	ILF3	KIAA0889
	HNRNPUL2	IMMT	KIAA1671
	HNRPDL	IMP3	KIAA1967
	HP1BP3	INA	KIF7
	HPRT1	IQGAP1	KIFC1
	HSD17B10	IRF2BP1	KPNA2
	HSD17B4	ITPR3	KPNB1
	HSP90AB1	JUP	KPRP
	HSP90B1	JUP	KRT14
	HSPA5	KDM1A	KRT16
	HSPA9	KHDRBS1	KRT18
	HSPD1	KHSRP	KRT5
	HYOU1	KIAA0020	KRT6A
	IARS	KIAA1967	KRT77
	IDH3A	KIF14	KRT78
	IDH3B	KIF22	KRT80
	IGF2BP1	KIF2A	KRT84
	IGF2BP3	KPNA2	LAMB2
	IGHG1	KPNB1	LAMC1
	IGHG1	KRT14	LARS
	IGLC1	KRT17	LASP1
	IK	KRT18	LDHA
	ILF2	KRT33B	LGALS3BP
	ILF3	KRT5	LIG3
	IMMT	KRT82	LIMA1
	IMPDH2	KRT86	LMAN2
	INA	LAS1L	LMNA
	IPO5	LBR	LMNB1
	IQGAP1	LDHA	LMNB2
	ITM2C	LGALS3BP	LMO7
	JUP	LIMA1	LRPPRC
	JUP	LMNA	LRRC40
	KHDRBS1	LMNB1	LRRC59
	KHSRP	LMNB2	LSR
	KIAA0090	LOC100130932	LUC7L
	KIF5B	LRRC59	LYN
	KPNA2	LUC7L3	MACF1
	KPNB1	MACF1	MAP1B
	KRT14	MACF1	MAP4
	KRT17	MAP4K4	MARK2
	KRT18	MATR3	MARS
	KRT5	MCM2	MATR3
	KRT6C	MCM3	MCM2
	LAS1L	MCM5	MCM3
	LBR	MCM6	MCM4
	LDHA	MCM7	MCM5
	LGALS3BP	MDC1	MCM6
	LIMA1	MDH2	MCM7
	LMNA	MDN1	MDH2
	LMNB1	MFAP1	MDN1
	LMNB2	MGA	MFAP2
	LONP1	MKI67	MKI67
	LRPPRC	MKI67IP	MLF2
	LRRC59	MLLT4	MLLT4
	LRWD1	MRE11A	MPZL1
	LUC7L3	MRTO4	MSH2
	MACF1	MTA2	MTDH
	MAP1B	MYBBP1A	MTHFD1
	MAPK1	MYEF2	MYBBP1A
	MARS	NAT10	MYCBP2
	MATR3	NCBP1	MYH14
	MCM7	NCL	MYL6B
	MDC1	NCOA5	MYO1B
	MDH2	NEFL	MYO1D
	MDN1	NES	MYO5A
	MIF	NIPBL	MYO5B
	MKI67	NIPSNAP1	MYO5C
	MKI67IP	NKRF	MYO9B
	MLLT4	NLE1	NACA
	MMAB	NOC2L	NCDN
	MRE11A	NOC4L	NCL
	MT-CO2	NOL11	NCLN
	MTHFD1	NOL6	NEDD4L
	MYBBP1A	NOLC1	NEFL
	MYEF2	NONO	NEURL4
	MYO1B	NOP2	NF1
	NAP1L1	NOP56	NIPBL
	NAT10	NOP58	NNT
	NCL	NPM1	NOC2L
	NCOA5	NUDT21	NONO
	NDUFS3	NUMA1	NOP2
	NIPSNAP1	NUP107	NOP56
	NNT	NUP133	NOP58
	NOC2L	NUP153	NPEPPS
	NOL11	NUP155	NPM1
	NOL7	NUP160	NRP1
	NOLC1	NUP188	NSF
	NONO	NUP205	NSUN2
	NOP2	NUP210	NUMA1
	NOP56	NUP214	NUP155
	NOP58	NUP35	NUP188
	NPEPPS	NUP54	NUP205
	NPM1	NUP62	NUP93
	NUDC	NUP85	OBSL1
	NUDT16L1	NUP93	OFD1
	NUDT21	NUP98	P4HB
	NUMA1	NUPL1	PA2G4
	NUP107	NXF1	PABPC1
	NUP155	OBSL1	PABPC4
	NUP160	PA2G4	PACSIN3
	NUP205	PABPC1	PARP1
	NUP210	PARP1	PAWR
	NUP214	PBRM1	PCBP2
	NUP35	PCBP1	PCM1
	NUP43	PCBP2	PCNT
	NUP93	PCM1	PDCD11
	NUP98	PCMT1	PDCD6IP
	OLA1	PCNA	PDIA3
	P4HB	PCNT	PDIA4
	PA2G4	PDCD11	PDIA6
	PABPC1	PDIA3	PEX5
	PABPC4	PDIA4	PFKL
	PAFAH1B3	PDIA6	PFKP
	PARP1	PDLIM7	PGAM5
	PCBP1	PDS5B	PGRMC1
	PCBP2	PELP1	PGRMC2
	PCMT1	PES1	PHB
	PCNA	PFN1	PHGDH
	PDCD11	PHB	PHLDB1
	PDIA3	PHGDH	PHLDB2
	PDIA4	PHIP	PI4KA
	PDIA6	PKM2	PKM2
	PDLIM1	PLEC	PKP1
	PELP1	PLOD1	PKP3
	PES1	PNN	PLEC
	PFKL	POLDIP3	PLEKHG3
	PFKP	POLR2A	PLXNB2
	PFN1	POLR2B	POLDIP3
	PGK1	POLR2E	POLR1A
	PGRMC1	POM121	POLR2A
	PHB	PPAN	POLR2E
	PHGDH	PPIA	PPP1R9A
	PHIP	PPIB	PPP2R1A
	PIN1	PPP1CA	PRKAA1
	PKM2	PPP1R10	PRKAR1A
	PLD3	PPP2R1A	PRKCA
	PLEC	PQBP1	PRKDC
	PNN	PRDX1	PRPF6
	POLDIP3	PRDX3	PRPF8
	POLR2A	PRKDC	PSMC1
	POLR2E	PRMT1	PSMD1
	PPAN	PRPF19	PSMD2
	PPIA	PRPF3	PSMD3
	PPIB	PRPF31	PTBP1
	PPP1CA	PRPF4	PUM1
	PPP2R1A	PRPF40A	QARS
	PRDX1	PRPF4B	RAB14
	PRDX3	PRPF6	RAB1A
	PRDX6	PRPF8	RAB35
	PRKAR1A	PSIP1	RAB5C
	PRKCSH	PSPC1	RALA
	PRKDC	PTBP1	RANBP2
	PRMT1	PTPLAD1	RARS
	PRMT5	PUF60	RB1CC1
	PRPF19	PWP2	RBM14
	PRPF40A	RAD50	RBM4B
	PRPF6	RAE1	RBMX
	PRPF8	RALY	RCC2
	PSIP1	RAN	RFC2
	PSMA5	RANBP2	RFC3
	PSMC5	RANGAP1	RFC5
	PSMD11	RBBP4	RP2
	PSMD2	RBM10	RPA1
	PSMD6	RBM12B	RPAP1
	PSPC1	RBM14	RPL10A
	PTBP1	RBM14-RBM4	RPL11
	PTPLAD1	RBM15	RPL13A
	PTPRF	RBM17	RPL14
	PUF60	RBM25	RPL18
	PWP2	RBM28	RPL22
	QARS	RBM39	RPL28
	RAB10	RBM4	RPL3
	RAB11B	RBM8A	RPL5
	RAB14	RBMX	RPL6
	RAB1A	RCC1	RPL7
	RAB21	RCC2	RPL7A
	RAB5B	RIF1	RPL8
	RAB5C	RNPS1	RPL9
	RAB7A	RPF2	RPLP0
	RAB9A	RPL10A	RPS11
	RACGAP1	RPL11	RPS14
	RAD50	RPL12	RPS18
	RAE1	RPL13	RPS19
	RALA	RPL14	RPS2
	RALY	RPL15	RPS3
	RAN	RPL18	RPS3A
	RANBP2	RPL19	RPS4X
	RANGAP1	RPL23A	RPS8
	RBBP4	RPL3	RRAS2
	RBM10	RPL5	RRP1B
	RBM14	RPL6	RUVBL1
	RBM14-RBM4	RPL7	RUVBL2
	RBM15	RPL7A	SACS
	RBM25	RPL7L1	SART1
	RBM39	RPL8	SCAMP3
	RBM4	RPLP0	SCIN
	RBMX	RPN1	SEC16A
	RCC1	RPS2	SEC22B
	RCC2	RPS27A	SERPINB12
	RCN1	RPS3A	SERPINH1
	RIF1	RPS4X	SF1
	RNPS1	RPS6	SF3B1
	RPA1	RPS8	SF3B3
	RPF2	RPS9	SFPQ
	RPL10	RPSA	SFXN1
	RPL10A	RRP1	SLC12A2
	RPL11	RRP12	SLC1A5
	RPL12	RRP15	SLC25A13
	RPL13	RRP1B	SLC25A3
	RPL14	RRP36	SLC25A6
	RPL15	RRP9	SLC3A2
	RPL18	RRS1	SLIT2
	RPL19	RSL1D1	SMARCA5
	RPL21	RUVBL1	SMARCC2
	RPL23	RUVBL2	SMC1A
	RPL23A	SAFB	SMC2
	RPL27A	SAFB2	SMC3
	RPL29	SART1	SMC4
	RPL3	SCAF1	SMCHD1
	RPL35	SCAF4	SMPDL3B
	RPL36	SCIN	SNAP23
	RPL6	SCRIB	SND1
	RPL7	SEC22B	SNRNP200
	RPL7A	SEC23A	SNRPB2
	RPL7L1	SEC24C	SNX2
	RPL8	SERPINH1	SPECC1
	RPL9	SF1	SPECC1L
	RPLP0	SF3A1	SPTBN2
	RPLP2	SF3A2	SRC
	RPS10	SF3A3	SRPRB
	RPS13	SF3B1	SRSF9
	RPS14	SF3B2	SSFA2
	RPS18	SF3B3	STAT1
	RPS2	SFPQ	STAU1
	RPS25	SHMT2	STIP1
	RPS26	SKIV2L2	STOML2
	RPS27A	SLC25A5	STX4
	RPS3	SLTM	STX7
	RPS3A	SMARCA4	STXBP2
	RPS4X	SMARCA5	SUGP2
	RPS5	SMARCC2	SVIL
	RPS6	SMC1A	SYNCRIP
	RPS8	SMC3	TAF6L
	RPS9	SMCHD1	TAP1
	RPSA	SMU1	TBC1D15
	RRBP1	SND1	TBK1
	RRP12	SNRNP200	TCP1
	RRP15	SNRNP40	TIMM50
	RRP1B	SNRNP70	TJP1
	RRP9	SNRPA	TMEM111
	RRS1	SNRPA1	TMEM48
	RSL1D1	SNRPB	TMOD3
	RUVBL1	SNRPB2	TMPO
	RUVBL2	SNRPD1	TNPO1
	SAFB	SNRPD3	TOP2A
	SAFB2	SNRPE	TOR1AIP1
	SAR1A	SNW1	TP53
	SART1	SNX9	TPI1
	SEC22B	SON	TPR
	SEC23A	SPEN	TRA2B
	SERPINH1	SPTBN2	TRAP1
	SF1	SRCAP	TRIM25
	SF3A1	SRRM1	TRIM28
	SF3A2	SRRM2	TRIP12
	SF3A3	SRRT	TRIP13
	SF3B1	SRSF1	TTC35
	SF3B14	SRSF10	TTC37
	SF3B2	SRSF11	TUBA1C
	SF3B3	SRSF2	TUBB6
	SFPQ	SRSF3	TUFM
	SHMT2	SRSF6	UBA1
	SLC12A2	SRSF7	UBA6
	SLC1A5	SRSF9	UBC
	SLC20A1	SSRP1	UBR5
	SLC25A5	STAG2	UCK2
	SLC3A2	STOML2	UFL1
	SMARCA5	STRBP	UGGT1
	SMC1A	SUGP2	UHRF1
	SMC3	SUMO1	UQCRC2
	SMCHD1	SUN1	USP39
	SMU1	SUPT16H	USP9X
	SND1	SUPT5H	UTP20
	SNRNP200	SUPT6H	UTRN
	SNRNP40	SYNCRIP	VAMP3
	SNRNP70	SYNE1	VANGL1
	SNRPA	SYNE2	VARS
	SNRPA1	TAF15	VCP
	SNRPB	TAGLN2	XPO1
	SNRPD2	TBL3	XPO7
	SNRPD3	TCF20	XRCC5
	SNRPE	TCOF1	XRCC6
	SNW1	TCP1	YBX1
	SON	TEX10	YTHDC2
	SPEN	THOC1	YWHAE
	SPINT2	THOC2	YWHAG
	SQSTM1	THOC4	YWHAH
	SRRM2	THRAP3	YWHAQ
	SRRT	TIAL1	ZC3H14
	SRSF1	TIMM50	ZFR
	SRSF10	TJP1	ZNF24
	SRSF3	TJP2	ZNF295
	SRSF6	TLN1	ZNF318
	SRSF7	TMEM48	ZNF326
	SRSF9	TMPO	ZNF512B
	SSRP1	TMPO	ZNRF2
	STAU1	TNPO1
	STIP1	TOP1
	STOML2	TOP2A
	SUMO1	TOP2B
	SUPT16H	TP53
	SUPT5H	TPI1
	SUPT6H	TPM3
	SURF4	TPR
	SYNCRIP	TRA2A
	SYNE2	TRA2B
	TAF15	TRAP1
	TAGLN2	TRIM28
	TARDBP	TRIP12
	TARS	TRRAP
	TBL3	TUBA1B
	TCOF1	TUBA4A
	TCP1	TUBB2B
	TECR	TUBB2C
	TEX10	TUFM
	TFAM	U2AF1
	TFG	U2AF2
	TFRC	U2SURP
	THOC2	UBA1
	THOC4	UBAP2L
	THRAP3	UBTF
	TIAL1	UHRF1
	TIMM50	URB1
	TJP1	URB2
	TLN1	USP39
	TMED9	UTP14A
	TMEM59	UTP20
	TMOD3	UTP6
	TMPO	UTRN
	TMPO	VCP
	TNPO1	VDAC3
	TOP1	WBP11
	TOP2A	WDR18
	TOP2B	WDR3
	TOR1A	WDR36
	TP53	WDR43
	TPI1	WDR46
	TPM3	WDR75
	TPR	XAB2
	TRAP1	XPNPEP3
	TRIM25	XPO1
	TRIM28	XRCC5
	TTN	XRCC6
	TUBA1B	XRN2
	TUBA4A	YBX1
	TUBB2B	YLPM1
	TUBB2C	YWHAE
	TUBB6	YWHAQ
	TUFM	YWHAZ
	TXNDC5	ZC3H11A
	U2AF1	ZC3H14
	U2AF2	ZC3H4
	U2SURP	ZFR
	UBA1	ZNF326
	UBTF	ZNF638
	UCHL1
	USP39
	VCP
	VTN
	WDR18
	WDR3
	WDR36
	WDR43
	WDR75
	XRCC1
	XRCC5
	XRCC6
	XRN2
	YBX1
	YES1
	YWHAB
	YWHAE
	YWHAG
	YWHAQ
	YWHAZ
	ZC3H11A
	ZC3H14
	ZFR
	ZNF326
	ZNF638
