# Supplementary material for: Identifying biological pathways that underlie primordial short stature using network analysis
Source: J Mol Endocrinol. 2014 Apr 7;52(3):333–44. doi: 10.1530/JME-14-0029 (PMC4045235; doi:10.1530/JME-14-0029)
Supplement: Supplementary Data [file supp_JME-14-0029_Supplementary_table_2.xls]

## Sheet: Affy ID to gene ID conversion d
From	Gene ID	Species	Gene Name
1568763_s_at	PDCD6	Homo sapiens	aryl-hydrocarbon receptor repressor; programmed cell death 6
1568763_s_at	AHRR	Homo sapiens	aryl-hydrocarbon receptor repressor; programmed cell death 6
228128_x_at	PAPPA	Homo sapiens	PAPPA antisense RNA (non-protein coding); pregnancy-associated plasma protein A, pappalysin 1
228128_x_at	PAPPAS	Homo sapiens	PAPPA antisense RNA (non-protein coding); pregnancy-associated plasma protein A, pappalysin 1
208257_x_at	PSG1	Homo sapiens	pregnancy specific beta-1-glycoprotein 1
239185_at	ABCA9	Homo sapiens	ATP-binding cassette, sub-family A (ABC1), member 9
1569110_x_at	LOC728613	Homo sapiens	programmed cell death 6 pseudogene
231042_s_at	CAMK2D	Homo sapiens	calcium/calmodulin-dependent protein kinase II delta
218332_at	BEX1	Homo sapiens	brain expressed, X-linked 1
203888_at	THBD	Homo sapiens	thrombomodulin
201615_x_at	CALD1	Homo sapiens	caldesmon 1
229357_at	ADAMTS5	Homo sapiens	ADAM metallopeptidase with thrombospondin type 1 motif, 5
204596_s_at	STC1	Homo sapiens	stanniocalcin 1
203823_at	RGS3	Homo sapiens	regulator of G-protein signaling 3
229578_at	JPH2	Homo sapiens	junctophilin 2
239583_x_at	PSG5	Homo sapiens	pregnancy specific beta-1-glycoprotein 5
227266_s_at	FYB	Homo sapiens	FYN binding protein (FYB-120/130)
228195_at	C2ORF88	Homo sapiens	chromosome 2 open reading frame 88
235753_at	HOXA7	Homo sapiens	homeobox A7
228486_at	SLC44A1	Homo sapiens	solute carrier family 44, member 1
215193_x_at	HLA-DRB3	Homo sapiens	major histocompatibility complex, class II, DR beta 3
203951_at	CNN1	Homo sapiens	calponin 1, basic, smooth muscle
203180_at	ALDH1A3	Homo sapiens	aldehyde dehydrogenase 1 family, member A3
206825_at	OXTR	Homo sapiens	oxytocin receptor
225491_at	SLC1A2	Homo sapiens	solute carrier family 1 (glial high affinity glutamate transporter), member 2
230636_s_at	KLF9	Homo sapiens	Kruppel-like factor 9
204597_x_at	STC1	Homo sapiens	stanniocalcin 1
210393_at	LGR5	Homo sapiens	leucine-rich repeat-containing G protein-coupled receptor 5
243967_at	AFF3	Homo sapiens	AF4/FMR2 family, member 3
232825_s_at	DSEL	Homo sapiens	dermatan sulfate epimerase-like
211981_at	COL4A1	Homo sapiens	collagen, type IV, alpha 1
225381_at	LOC399959	Homo sapiens	hypothetical LOC399959
203813_s_at	SLIT3	Homo sapiens	slit homolog 3 (Drosophila)
209211_at	KLF5	Homo sapiens	Kruppel-like factor 5 (intestinal)
216973_s_at	HOXB7	Homo sapiens	homeobox B7
203395_s_at	HES1	Homo sapiens	hairy and enhancer of split 1, (Drosophila)
209598_at	PNMA2	Homo sapiens	paraneoplastic antigen MA2
212353_at	SULF1	Homo sapiens	sulfatase 1
238480_at	TTC39C	Homo sapiens	tetratricopeptide repeat domain 39C
211165_x_at	EPHB2	Homo sapiens	EPH receptor B2
222885_at	EMCN	Homo sapiens	endomucin
212775_at	OBSL1	Homo sapiens	obscurin-like 1
204389_at	MAOA	Homo sapiens	monoamine oxidase A
206614_at	GDF5	Homo sapiens	growth differentiation factor 5
206938_at	SRD5A2	Homo sapiens	steroid-5-alpha-reductase, alpha polypeptide 2 (3-oxo-5 alpha-steroid delta 4-dehydrogenase alpha 2)
205680_at	MMP10	Homo sapiens	matrix metallopeptidase 10 (stromelysin 2)
1554863_s_at	DOK5	Homo sapiens	docking protein 5
201578_at	PODXL	Homo sapiens	podocalyxin-like
211564_s_at	PDLIM4	Homo sapiens	PDZ and LIM domain 4
204779_s_at	HOXB7	Homo sapiens	homeobox B7
203264_s_at	LOC100134381	Homo sapiens	Cdc42 guanine nucleotide exchange factor (GEF) 9; hypothetical protein LOC100134381
203264_s_at	ARHGEF9	Homo sapiens	Cdc42 guanine nucleotide exchange factor (GEF) 9; hypothetical protein LOC100134381
209355_s_at	PPAP2B	Homo sapiens	phosphatidic acid phosphatase type 2B
235476_at	TRIM59	Homo sapiens	tripartite motif-containing 59
227276_at	PLXDC2	Homo sapiens	plexin domain containing 2
226071_at	ADAMTSL4	Homo sapiens	ADAMTS-like 4
203139_at	DAPK1	Homo sapiens	death-associated protein kinase 1
230319_at	C4ORF31	Homo sapiens	chromosome 4 open reading frame 31
229088_at	ENPP1	Homo sapiens	ectonucleotide pyrophosphatase/phosphodiesterase 1
226304_at	HSPB6	Homo sapiens	heat shock protein, alpha-crystallin-related, B6
208690_s_at	PDLIM1	Homo sapiens	PDZ and LIM domain 1
228986_at	OSBPL8	Homo sapiens	oxysterol binding protein-like 8
218691_s_at	PDLIM4	Homo sapiens	PDZ and LIM domain 4
223611_s_at	LNX1	Homo sapiens	ligand of numb-protein X 1
221795_at	NTRK2	Homo sapiens	neurotrophic tyrosine kinase, receptor, type 2
209016_s_at	KRT7	Homo sapiens	keratin 7
216184_s_at	RIMS1	Homo sapiens	regulating synaptic membrane exocytosis 1
205559_s_at	PCSK5	Homo sapiens	proprotein convertase subtilisin/kexin type 5
212558_at	SPRY1	Homo sapiens	sprouty homolog 1, antagonist of FGF signaling (Drosophila)
228400_at	SHROOM3	Homo sapiens	shroom family member 3
1554500_a_at	RGS7	Homo sapiens	regulator of G-protein signaling 7
206373_at	ZIC1	Homo sapiens	Zic family member 1 (odd-paired homolog, Drosophila)
212865_s_at	COL14A1	Homo sapiens	collagen, type XIV, alpha 1
219414_at	CLSTN2	Homo sapiens	calsyntenin 2
213524_s_at	G0S2	Homo sapiens	G0/G1switch 2
203989_x_at	F2R	Homo sapiens	coagulation factor II (thrombin) receptor
202626_s_at	LYN	Homo sapiens	v-yes-1 Yamaguchi sarcoma viral related oncogene homolog
229459_at	FAM19A5	Homo sapiens	family with sequence similarity 19 (chemokine (C-C motif)-like), member A5
214266_s_at	PDLIM7	Homo sapiens	PDZ and LIM domain 7 (enigma)
209589_s_at	EPHB2	Homo sapiens	EPH receptor B2
209738_x_at	PSG6	Homo sapiens	pregnancy specific beta-1-glycoprotein 6
243278_at	FOXP2	Homo sapiens	forkhead box P2
238717_at	LOC441528	Homo sapiens	hypothetical protein LOC441528; similar to hCG1981372; similar to Serine/threonine-protein kinase PRKX (Protein kinase PKX1)
238717_at	LOC389906	Homo sapiens	hypothetical protein LOC441528; similar to hCG1981372; similar to Serine/threonine-protein kinase PRKX (Protein kinase PKX1)
238717_at	LOC729162	Homo sapiens	hypothetical protein LOC441528; similar to hCG1981372; similar to Serine/threonine-protein kinase PRKX (Protein kinase PKX1)
212793_at	DAAM2	Homo sapiens	dishevelled associated activator of morphogenesis 2
206618_at	IL18R1	Homo sapiens	interleukin 18 receptor 1
225894_at	SYNPO2	Homo sapiens	synaptopodin 2
202173_s_at	VEZF1	Homo sapiens	vascular endothelial zinc finger 1
209031_at	CADM1	Homo sapiens	cell adhesion molecule 1
217504_at	ABCA6	Homo sapiens	ATP-binding cassette, sub-family A (ABC1), member 6
211562_s_at	LMOD1	Homo sapiens	leiomodin 1 (smooth muscle)
209646_x_at	ALDH1B1	Homo sapiens	aldehyde dehydrogenase 1 family, member B1
219789_at	NPR3	Homo sapiens	natriuretic peptide receptor C/guanylate cyclase C (atrionatriuretic peptide receptor C)
227088_at	PDE5A	Homo sapiens	phosphodiesterase 5A, cGMP-specific
204508_s_at	CA12	Homo sapiens	carbonic anhydrase XII
210145_at	PLA2G4A	Homo sapiens	phospholipase A2, group IVA (cytosolic, calcium-dependent)
204679_at	KCNK1	Homo sapiens	potassium channel, subfamily K, member 1
219956_at	GALNT6	Homo sapiens	UDP-N-acetyl-alpha-D-galactosamine:polypeptide N-acetylgalactosaminyltransferase 6 (GalNAc-T6)
206237_s_at	NRG1	Homo sapiens	neuregulin 1
217234_s_at	EZR	Homo sapiens	hypothetical protein LOC100129652; ezrin
217234_s_at	LOC100129652	Homo sapiens	hypothetical protein LOC100129652; ezrin
230214_at	MRVI1	Homo sapiens	murine retrovirus integration site 1 homolog
203243_s_at	PDLIM5	Homo sapiens	PDZ and LIM domain 5
221911_at	ETV1	Homo sapiens	ets variant 1
219636_s_at	ARMC9	Homo sapiens	armadillo repeat containing 9
1558643_s_at	EDIL3	Homo sapiens	EGF-like repeats and discoidin I-like domains 3
200621_at	CSRP1	Homo sapiens	cysteine and glycine-rich protein 1
204223_at	PRELP	Homo sapiens	proline/arginine-rich end leucine-rich repeat protein
219637_at	ARMC9	Homo sapiens	armadillo repeat containing 9
242565_x_at	C21ORF57	Homo sapiens	chromosome 21 open reading frame 57
219648_at	MREG	Homo sapiens	melanoregulin
226103_at	NEXN	Homo sapiens	nexilin (F actin binding protein)
204731_at	TGFBR3	Homo sapiens	transforming growth factor, beta receptor III
227193_at	SLC30A4	Homo sapiens	solute carrier family 30 (zinc transporter), member 4
204105_s_at	NRCAM	Homo sapiens	neuronal cell adhesion molecule
213880_at	LGR5	Homo sapiens	leucine-rich repeat-containing G protein-coupled receptor 5
204684_at	NPTX1	Homo sapiens	neuronal pentraxin I
228776_at	GJC1	Homo sapiens	gap junction protein, gamma 1, 45kDa
237217_at	ADAMTSL1	Homo sapiens	ADAMTS-like 1
223843_at	SCARA3	Homo sapiens	scavenger receptor class A, member 3
206114_at	EPHA4	Homo sapiens	EPH receptor A4
213942_at	MEGF6	Homo sapiens	multiple EGF-like-domains 6
226636_at	PLD1	Homo sapiens	phospholipase D1, phosphatidylcholine-specific
204830_x_at	PSG5	Homo sapiens	pregnancy specific beta-1-glycoprotein 5
1552309_a_at	NEXN	Homo sapiens	nexilin (F actin binding protein)
203699_s_at	DIO2	Homo sapiens	deiodinase, iodothyronine, type II
242786_at	LOC283104	Homo sapiens	hypothetical protein LOC283104
206865_at	HRK	Homo sapiens	harakiri, BCL2 interacting protein (contains only BH3 domain)
229585_at	ADAMTSL1	Homo sapiens	ADAMTS-like 1
203638_s_at	FGFR2	Homo sapiens	fibroblast growth factor receptor 2
213113_s_at	SLC43A3	Homo sapiens	solute carrier family 43, member 3
213425_at	WNT5A	Homo sapiens	wingless-type MMTV integration site family, member 5A
203708_at	PDE4B	Homo sapiens	phosphodiesterase 4B, cAMP-specific (phosphodiesterase E4 dunce homolog, Drosophila)
227671_at	XIST	Homo sapiens	X (inactive)-specific transcript (non-protein coding)
235945_at	SRD5A2	Homo sapiens	steroid-5-alpha-reductase, alpha polypeptide 2 (3-oxo-5 alpha-steroid delta 4-dehydrogenase alpha 2)
209905_at	HOXA9	Homo sapiens	homeobox A9
230895_at	HAPLN1	Homo sapiens	hyaluronan and proteoglycan link protein 1
204466_s_at	SNCA	Homo sapiens	synuclein, alpha (non A4 component of amyloid precursor)
203963_at	CA12	Homo sapiens	carbonic anhydrase XII
229655_at	FAM19A5	Homo sapiens	family with sequence similarity 19 (chemokine (C-C motif)-like), member A5
218501_at	ARHGEF3	Homo sapiens	Rho guanine nucleotide exchange factor (GEF) 3
214452_at	BCAT1	Homo sapiens	branched chain aminotransferase 1, cytosolic
1559477_s_at	MEIS1	Homo sapiens	Meis homeobox 1
208306_x_at	HLA-DRB4	Homo sapiens	major histocompatibility complex, class II, DR beta 4; major histocompatibility complex, class II, DR beta 1
208306_x_at	HLA-DRB1	Homo sapiens	major histocompatibility complex, class II, DR beta 4; major histocompatibility complex, class II, DR beta 1
222162_s_at	ADAMTS1	Homo sapiens	ADAM metallopeptidase with thrombospondin type 1 motif, 1
232458_at	COL3A1	Homo sapiens	collagen, type III, alpha 1
200907_s_at	PALLD	Homo sapiens	palladin, cytoskeletal associated protein
201116_s_at	CPE	Homo sapiens	carboxypeptidase E
202589_at	TYMS	Homo sapiens	thymidylate synthetase
226930_at	FNDC1	Homo sapiens	fibronectin type III domain containing 1
225164_s_at	EIF2AK4	Homo sapiens	eukaryotic translation initiation factor 2 alpha kinase 4
1555778_a_at	POSTN	Homo sapiens	periostin, osteoblast specific factor
209227_at	TUSC3	Homo sapiens	tumor suppressor candidate 3
235144_at	RASEF	Homo sapiens	RAS and EF-hand domain containing
212412_at	PDLIM5	Homo sapiens	PDZ and LIM domain 5
212686_at	PPM1H	Homo sapiens	protein phosphatase 1H (PP2C domain containing)
205731_s_at	NCOA2	Homo sapiens	nuclear receptor coactivator 2
242957_at	VWCE	Homo sapiens	von Willebrand factor C and EGF domains
230204_at	HAPLN1	Homo sapiens	hyaluronan and proteoglycan link protein 1
207379_at	EDIL3	Homo sapiens	EGF-like repeats and discoidin I-like domains 3
230751_at	WNT4	Homo sapiens	wingless-type MMTV integration site family, member 4
206858_s_at	HOXC4	Homo sapiens	homeobox C4
214109_at	LRBA	Homo sapiens	LPS-responsive vesicle trafficking, beach and anchor containing
203788_s_at	SEMA3C	Homo sapiens	sema domain, immunoglobulin domain (Ig), short basic domain, secreted, (semaphorin) 3C
209803_s_at	PHLDA2	Homo sapiens	pleckstrin homology-like domain, family A, member 2
227897_at	RAP2B	Homo sapiens	RAP2B, member of RAS oncogene family
240450_at	PAPPA	Homo sapiens	PAPPA antisense RNA (non-protein coding); pregnancy-associated plasma protein A, pappalysin 1
240450_at	PAPPAS	Homo sapiens	PAPPA antisense RNA (non-protein coding); pregnancy-associated plasma protein A, pappalysin 1
1553986_at	RASEF	Homo sapiens	RAS and EF-hand domain containing
227791_at	SLC9A9	Homo sapiens	solute carrier family 9 (sodium/hydrogen exchanger), member 9
218559_s_at	MAFB	Homo sapiens	v-maf musculoaponeurotic fibrosarcoma oncogene homolog B (avian)
218532_s_at	FAM134B	Homo sapiens	family with sequence similarity 134, member B
219528_s_at	BCL11B	Homo sapiens	B-cell CLL/lymphoma 11B (zinc finger protein)
204526_s_at	TBC1D8	Homo sapiens	TBC1 domain family, member 8 (with GRAM domain)
1559400_s_at	PAPPA	Homo sapiens	PAPPA antisense RNA (non-protein coding); pregnancy-associated plasma protein A, pappalysin 1
1559400_s_at	PAPPAS	Homo sapiens	PAPPA antisense RNA (non-protein coding); pregnancy-associated plasma protein A, pappalysin 1
209181_s_at	RABGGTB	Homo sapiens	Rab geranylgeranyltransferase, beta subunit
216080_s_at	FADS3	Homo sapiens	fatty acid desaturase 3
203887_s_at	THBD	Homo sapiens	thrombomodulin
228708_at	RAB27B	Homo sapiens	RAB27B, member RAS oncogene family
207334_s_at	TGFBR2	Homo sapiens	transforming growth factor, beta receptor II (70/80kDa)
203066_at	CHST15	Homo sapiens	carbohydrate (N-acetylgalactosamine 4-sulfate 6-O) sulfotransferase 15
202196_s_at	DKK3	Homo sapiens	dickkopf homolog 3 (Xenopus laevis)
203426_s_at	IGFBP5	Homo sapiens	insulin-like growth factor binding protein 5
214841_at	CNIH3	Homo sapiens	cornichon homolog 3 (Drosophila)
225706_at	GLCCI1	Homo sapiens	glucocorticoid induced transcript 1
229055_at	GPR68	Homo sapiens	G protein-coupled receptor 68
208399_s_at	EDN3	Homo sapiens	endothelin 3
206908_s_at	CLDN11	Homo sapiens	claudin 11
226122_at	PLEKHG1	Homo sapiens	pleckstrin homology domain containing, family G (with RhoGef domain) member 1
213381_at	C10ORF72	Homo sapiens	chromosome 10 open reading frame 72
238622_at	RAP2B	Homo sapiens	RAP2B, member of RAS oncogene family
1557155_a_at	FLJ30375	Homo sapiens	hypothetical protein LOC440982
239367_at	BDNF	Homo sapiens	brain-derived neurotrophic factor
207426_s_at	TNFSF4	Homo sapiens	tumor necrosis factor (ligand) superfamily, member 4
216627_s_at	B4GALT1	Homo sapiens	UDP-Gal:betaGlcNAc beta 1,4- galactosyltransferase, polypeptide 1
1555724_s_at	TAGLN	Homo sapiens	transgelin
212554_at	CAP2	Homo sapiens	CAP, adenylate cyclase-associated protein, 2 (yeast)
205532_s_at	CDH6	Homo sapiens	cadherin 6, type 2, K-cadherin (fetal kidney)
202720_at	TES	Homo sapiens	testis derived transcript (3 LIM domains)
227272_at	C15ORF52	Homo sapiens	chromosome 15 open reading frame 52
211312_s_at	WISP1	Homo sapiens	WNT1 inducible signaling pathway protein 1
210052_s_at	TPX2	Homo sapiens	TPX2, microtubule-associated, homolog (Xenopus laevis)
205543_at	HSPA4L	Homo sapiens	heat shock 70kDa protein 4-like
212769_at	TLE3	Homo sapiens	transducin-like enhancer of split 3 (E(sp1) homolog, Drosophila)
219918_s_at	ASPM	Homo sapiens	asp (abnormal spindle) homolog, microcephaly associated (Drosophila)
203337_x_at	ITGB1BP1	Homo sapiens	integrin beta 1 binding protein 1
238049_at	GRAMD3	Homo sapiens	GRAM domain containing 3
206796_at	WISP1	Homo sapiens	WNT1 inducible signaling pathway protein 1
205782_at	FGF7	Homo sapiens	hypothetical LOC100132771; fibroblast growth factor 7 (keratinocyte growth factor); fibroblast growth factor 7 pseudogene 2
205782_at	LOC100132771	Homo sapiens	hypothetical LOC100132771; fibroblast growth factor 7 (keratinocyte growth factor); fibroblast growth factor 7 pseudogene 2
205782_at	FGF7P2	Homo sapiens	hypothetical LOC100132771; fibroblast growth factor 7 (keratinocyte growth factor); fibroblast growth factor 7 pseudogene 2
209030_s_at	CADM1	Homo sapiens	cell adhesion molecule 1
209369_at	ANXA3	Homo sapiens	annexin A3
211959_at	IGFBP5	Homo sapiens	insulin-like growth factor binding protein 5
226824_at	CPXM2	Homo sapiens	carboxypeptidase X (M14 family), member 2
213142_x_at	PION	Homo sapiens	pigeon homolog (Drosophila)
1557176_a_at	C14ORF37	Homo sapiens	chromosome 14 open reading frame 37
205939_at	CYP3A7	Homo sapiens	cytochrome P450, family 3, subfamily A, polypeptide 7
229127_at	JAM2	Homo sapiens	junctional adhesion molecule 2
239719_at	CD109	Homo sapiens	CD109 molecule
203817_at	GUCY1B3	Homo sapiens	guanylate cyclase 1, soluble, beta 3
229830_at	PDGFA	Homo sapiens	platelet-derived growth factor alpha polypeptide
205885_s_at	ITGA4	Homo sapiens	integrin, alpha 4 (antigen CD49D, alpha 4 subunit of VLA-4 receptor)
208606_s_at	WNT4	Homo sapiens	wingless-type MMTV integration site family, member 4
226702_at	CMPK2	Homo sapiens	cytidine monophosphate (UMP-CMP) kinase 2, mitochondrial
238720_at	OMG	Homo sapiens	oligodendrocyte myelin glycoprotein
218751_s_at	FBXW7	Homo sapiens	F-box and WD repeat domain containing 7
218404_at	SNX10	Homo sapiens	sorting nexin 10
205648_at	WNT2	Homo sapiens	wingless-type MMTV integration site family member 2
216910_at	XPNPEP2	Homo sapiens	X-prolyl aminopeptidase (aminopeptidase P) 2, membrane-bound
212226_s_at	PPAP2B	Homo sapiens	phosphatidic acid phosphatase type 2B
219700_at	PLXDC1	Homo sapiens	plexin domain containing 1
220559_at	EN1	Homo sapiens	engrailed homeobox 1
235521_at	HOXA3	Homo sapiens	homeobox A3
206163_at	MAB21L1	Homo sapiens	mab-21-like 1 (C. elegans)
203824_at	TSPAN8	Homo sapiens	tetraspanin 8
203425_s_at	IGFBP5	Homo sapiens	insulin-like growth factor binding protein 5
213197_at	ASTN1	Homo sapiens	astrotactin 1
205830_at	CLGN	Homo sapiens	calmegin
211302_s_at	PDE4B	Homo sapiens	phosphodiesterase 4B, cAMP-specific (phosphodiesterase E4 dunce homolog, Drosophila)
202503_s_at	KIAA0101	Homo sapiens	KIAA0101
210119_at	KCNJ15	Homo sapiens	potassium inwardly-rectifying channel, subfamily J, member 15
225612_s_at	B3GNT5	Homo sapiens	UDP-GlcNAc:betaGal beta-1,3-N-acetylglucosaminyltransferase 5
208621_s_at	EZR	Homo sapiens	hypothetical protein LOC100129652; ezrin
208621_s_at	LOC100129652	Homo sapiens	hypothetical protein LOC100129652; ezrin
201525_at	APOD	Homo sapiens	apolipoprotein D
210073_at	ST8SIA1	Homo sapiens	ST8 alpha-N-acetyl-neuraminide alpha-2,8-sialyltransferase 1
209619_at	CD74	Homo sapiens	CD74 molecule, major histocompatibility complex, class II invariant chain
214164_x_at	CA12	Homo sapiens	carbonic anhydrase XII
210809_s_at	POSTN	Homo sapiens	periostin, osteoblast specific factor
242751_at	PRDX6	Homo sapiens	peroxiredoxin 6
1554678_s_at	HNRPDL	Homo sapiens	heterogeneous nuclear ribonucleoprotein D-like
212188_at	KCTD12	Homo sapiens	potassium channel tetramerisation domain containing 12
204257_at	FADS3	Homo sapiens	fatty acid desaturase 3
204249_s_at	LMO2	Homo sapiens	LIM domain only 2 (rhombotin-like 1)
225806_at	JUB	Homo sapiens	jub, ajuba homolog (Xenopus laevis)
211546_x_at	SNCA	Homo sapiens	synuclein, alpha (non A4 component of amyloid precursor)
205765_at	CYP3A5	Homo sapiens	cytochrome P450, family 3, subfamily A, polypeptide 5
201650_at	JUP	Homo sapiens	junction plakoglobin
230708_at	PRICKLE1	Homo sapiens	prickle homolog 1 (Drosophila)
208228_s_at	FGFR2	Homo sapiens	fibroblast growth factor receptor 2
204818_at	HSD17B2	Homo sapiens	hydroxysteroid (17-beta) dehydrogenase 2
239461_at	GALNTL2	Homo sapiens	UDP-N-acetyl-alpha-D-galactosamine:polypeptide N-acetylgalactosaminyltransferase-like 2
219271_at	GALNT14	Homo sapiens	UDP-N-acetyl-alpha-D-galactosamine:polypeptide N-acetylgalactosaminyltransferase 14 (GalNAc-T14)
223422_s_at	ARHGAP24	Homo sapiens	Rho GTPase activating protein 24
211067_s_at	GAS7	Homo sapiens	growth arrest-specific 7
225647_s_at	CTSC	Homo sapiens	cathepsin C
206164_at	CLCA2	Homo sapiens	chloride channel accessory 2
229802_at	WISP1	Homo sapiens	WNT1 inducible signaling pathway protein 1
218706_s_at	GRAMD3	Homo sapiens	GRAM domain containing 3
207148_x_at	MYOZ2	Homo sapiens	myozenin 2
219619_at	DIRAS2	Homo sapiens	DIRAS family, GTP-binding RAS-like 2
227566_at	NTM	Homo sapiens	neurotrimin
238455_at	PLXDC2	Homo sapiens	plexin domain containing 2
228716_at	THRB	Homo sapiens	thyroid hormone receptor, beta (erythroblastic leukemia viral (v-erb-a) oncogene homolog 2, avian)
209645_s_at	ALDH1B1	Homo sapiens	aldehyde dehydrogenase 1 family, member B1
219685_at	TMEM35	Homo sapiens	transmembrane protein 35
205934_at	PLCL1	Homo sapiens	phospholipase C-like 1
212187_x_at	PTGDS	Homo sapiens	prostaglandin D2 synthase, hematopoietic; prostaglandin D2 synthase 21kDa (brain)
212187_x_at	HPGDS	Homo sapiens	prostaglandin D2 synthase, hematopoietic; prostaglandin D2 synthase 21kDa (brain)
1560826_at	SEPT10	Homo sapiens	septin 10
232068_s_at	TLR4	Homo sapiens	toll-like receptor 4
225511_at	GPRC5B	Homo sapiens	G protein-coupled receptor, family C, group 5, member B
208191_x_at	PSG8	Homo sapiens	pregnancy specific beta-1-glycoprotein 7; pregnancy specific beta-1-glycoprotein 8; pregnancy specific beta-1-glycoprotein 4
208191_x_at	PSG7	Homo sapiens	pregnancy specific beta-1-glycoprotein 7; pregnancy specific beta-1-glycoprotein 8; pregnancy specific beta-1-glycoprotein 4
208191_x_at	PSG4	Homo sapiens	pregnancy specific beta-1-glycoprotein 7; pregnancy specific beta-1-glycoprotein 8; pregnancy specific beta-1-glycoprotein 4
210195_s_at	PSG1	Homo sapiens	pregnancy specific beta-1-glycoprotein 1
205020_s_at	ARL4A	Homo sapiens	ADP-ribosylation factor-like 4A
201474_s_at	ITGA3	Homo sapiens	integrin, alpha 3 (antigen CD49C, alpha 3 subunit of VLA-3 receptor)
218510_x_at	FAM134B	Homo sapiens	family with sequence similarity 134, member B
211966_at	COL4A2	Homo sapiens	collagen, type IV, alpha 2
226065_at	PRICKLE1	Homo sapiens	prickle homolog 1 (Drosophila)
219304_s_at	PDGFD	Homo sapiens	platelet derived growth factor D
211964_at	COL4A2	Homo sapiens	collagen, type IV, alpha 2
230438_at	TBX15	Homo sapiens	T-box 15
243813_at	40422	Homo sapiens	septin 10
203895_at	PLCB4	Homo sapiens	phospholipase C, beta 4
235944_at	HMCN1	Homo sapiens	hemicentin 1
213488_at	SNED1	Homo sapiens	sushi, nidogen and EGF-like domains 1
202350_s_at	MATN2	Homo sapiens	matrilin 2
207302_at	SGCG	Homo sapiens	sarcoglycan, gamma (35kDa dystrophin-associated glycoprotein)
1555345_at	SLC38A4	Homo sapiens	solute carrier family 38, member 4
230026_at	MRPL43	Homo sapiens	mitochondrial ribosomal protein L43
216333_x_at	TNXB	Homo sapiens	tenascin XB; tenascin XA pseudogene
216333_x_at	TNXA	Homo sapiens	tenascin XB; tenascin XA pseudogene
205150_s_at	TRIL	Homo sapiens	KIAA0644 gene product
225720_at	SYNPO2	Homo sapiens	synaptopodin 2
219908_at	DKK2	Homo sapiens	dickkopf homolog 2 (Xenopus laevis)
208792_s_at	CLU	Homo sapiens	clusterin
242541_at	ABCA9	Homo sapiens	ATP-binding cassette, sub-family A (ABC1), member 9
236599_at	SERPINE2	Homo sapiens	serpin peptidase inhibitor, clade E (nexin, plasminogen activator inhibitor type 1), member 2
219295_s_at	PCOLCE2	Homo sapiens	procollagen C-endopeptidase enhancer 2
205828_at	MMP3	Homo sapiens	matrix metallopeptidase 3 (stromelysin 1, progelatinase)
227242_s_at	EBF3	Homo sapiens	early B-cell factor 3
230372_at	HAS2	Homo sapiens	hyaluronan synthase 2
208891_at	DUSP6	Homo sapiens	dual specificity phosphatase 6
205523_at	HAPLN1	Homo sapiens	hyaluronan and proteoglycan link protein 1
218342_s_at	ERMP1	Homo sapiens	endoplasmic reticulum metallopeptidase 1
212442_s_at	LASS6	Homo sapiens	LAG1 homolog, ceramide synthase 6
227123_at	RAB3B	Homo sapiens	RAB3B, member RAS oncogene family
233889_at	TBX18	Homo sapiens	T-box 18
206346_at	PRLR	Homo sapiens	prolactin receptor
201982_s_at	PAPPA	Homo sapiens	PAPPA antisense RNA (non-protein coding); pregnancy-associated plasma protein A, pappalysin 1
201982_s_at	PAPPAS	Homo sapiens	PAPPA antisense RNA (non-protein coding); pregnancy-associated plasma protein A, pappalysin 1
210261_at	KCNK2	Homo sapiens	potassium channel, subfamily K, member 2
223063_at	C1ORF198	Homo sapiens	chromosome 1 open reading frame 198
205003_at	DOCK4	Homo sapiens	dedicator of cytokinesis 4
201058_s_at	MYL9	Homo sapiens	myosin, light chain 9, regulatory
205259_at	NR3C2	Homo sapiens	nuclear receptor subfamily 3, group C, member 2
203394_s_at	HES1	Homo sapiens	hairy and enhancer of split 1, (Drosophila)
204148_s_at	POMZP3	Homo sapiens	POM (POM121 homolog, rat) and ZP3 fusion
216997_x_at	TLE4	Homo sapiens	transducin-like enhancer of split 4 (E(sp1) homolog, Drosophila)
229849_at	WIPF3	Homo sapiens	WAS/WASL interacting protein family, member 3
216866_s_at	COL14A1	Homo sapiens	collagen, type XIV, alpha 1
225283_at	ARRDC4	Homo sapiens	arrestin domain containing 4
204595_s_at	STC1	Homo sapiens	stanniocalcin 1
224341_x_at	TLR4	Homo sapiens	toll-like receptor 4
221933_at	NLGN4X	Homo sapiens	neuroligin 4, X-linked
222150_s_at	PION	Homo sapiens	pigeon homolog (Drosophila)
214767_s_at	HSPB6	Homo sapiens	heat shock protein, alpha-crystallin-related, B6
235801_at	TUSC3	Homo sapiens	tumor suppressor candidate 3
235301_at	KIAA1324L	Homo sapiens	KIAA1324-like
202085_at	TJP2	Homo sapiens	tight junction protein 2 (zona occludens 2)
209032_s_at	CADM1	Homo sapiens	cell adhesion molecule 1
213355_at	ST3GAL6	Homo sapiens	ST3 beta-galactoside alpha-2,3-sialyltransferase 6
200897_s_at	PALLD	Homo sapiens	palladin, cytoskeletal associated protein
202920_at	ANK2	Homo sapiens	ankyrin 2, neuronal
228399_at	OSR1	Homo sapiens	odd-skipped related 1 (Drosophila)
209168_at	GPM6B	Homo sapiens	glycoprotein M6B
229172_at	HSPA12B	Homo sapiens	heat shock 70kD protein 12B
219049_at	CSGALNACT1	Homo sapiens	chondroitin sulfate N-acetylgalactosaminyltransferase 1
219602_s_at	FAM38B	Homo sapiens	family with sequence similarity 38, member B
209555_s_at	CD36	Homo sapiens	CD36 molecule (thrombospondin receptor)
201487_at	CTSC	Homo sapiens	cathepsin C
225627_s_at	CACHD1	Homo sapiens	cache domain containing 1
222670_s_at	MAFB	Homo sapiens	v-maf musculoaponeurotic fibrosarcoma oncogene homolog B (avian)
211663_x_at	PTGDS	Homo sapiens	prostaglandin D2 synthase, hematopoietic; prostaglandin D2 synthase 21kDa (brain)
211663_x_at	HPGDS	Homo sapiens	prostaglandin D2 synthase, hematopoietic; prostaglandin D2 synthase 21kDa (brain)
207978_s_at	NR4A3	Homo sapiens	nuclear receptor subfamily 4, group A, member 3
235591_at	SSTR1	Homo sapiens	somatostatin receptor 1
218723_s_at	C13ORF15	Homo sapiens	chromosome 13 open reading frame 15
208791_at	CLU	Homo sapiens	clusterin
1562234_a_at	LOC652725	Homo sapiens	neuron navigator 3; similar to neuron navigator 3
1562234_a_at	NAV3	Homo sapiens	neuron navigator 3; similar to neuron navigator 3
211599_x_at	MET	Homo sapiens	met proto-oncogene (hepatocyte growth factor receptor)
226625_at	TGFBR3	Homo sapiens	transforming growth factor, beta receptor III
235821_at	WISP1	Homo sapiens	WNT1 inducible signaling pathway protein 1
211748_x_at	PTGDS	Homo sapiens	prostaglandin D2 synthase, hematopoietic; prostaglandin D2 synthase 21kDa (brain)
211748_x_at	HPGDS	Homo sapiens	prostaglandin D2 synthase, hematopoietic; prostaglandin D2 synthase 21kDa (brain)
220765_s_at	LIMS2	Homo sapiens	LIM and senescent cell antigen-like domains 2
212551_at	CAP2	Homo sapiens	CAP, adenylate cyclase-associated protein, 2 (yeast)
227372_s_at	BAIAP2L1	Homo sapiens	BAI1-associated protein 2-like 1
205493_s_at	DPYSL4	Homo sapiens	dihydropyrimidinase-like 4
220786_s_at	SLC38A4	Homo sapiens	solute carrier family 38, member 4
231227_at	WNT5A	Homo sapiens	wingless-type MMTV integration site family, member 5A
208978_at	CRIP2	Homo sapiens	cysteine-rich protein 2
222895_s_at	BCL11B	Homo sapiens	B-cell CLL/lymphoma 11B (zinc finger protein)
217373_x_at	MDM2	Homo sapiens	Mdm2 p53 binding protein homolog (mouse)
204361_s_at	SKAP2	Homo sapiens	src kinase associated phosphoprotein 2
212274_at	LPIN1	Homo sapiens	lipin 1
218424_s_at	STEAP3	Homo sapiens	STEAP family member 3
210046_s_at	IDH2	Homo sapiens	isocitrate dehydrogenase 2 (NADP+), mitochondrial
225912_at	TP53INP1	Homo sapiens	tumor protein p53 inducible nuclear protein 1
228365_at	CPNE8	Homo sapiens	copine VIII
222891_s_at	BCL11A	Homo sapiens	B-cell CLL/lymphoma 11A (zinc finger protein)
219747_at	C4ORF31	Homo sapiens	chromosome 4 open reading frame 31
209312_x_at	HLA-DRB4	Homo sapiens	major histocompatibility complex, class II, DR beta 4; major histocompatibility complex, class II, DR beta 1
209312_x_at	HLA-DRB1	Homo sapiens	major histocompatibility complex, class II, DR beta 4; major histocompatibility complex, class II, DR beta 1
204823_at	LOC652725	Homo sapiens	neuron navigator 3; similar to neuron navigator 3
204823_at	NAV3	Homo sapiens	neuron navigator 3; similar to neuron navigator 3
212417_at	SCAMP1	Homo sapiens	secretory carrier membrane protein 1
227371_at	BAIAP2L1	Homo sapiens	BAI1-associated protein 2-like 1
229070_at	C6ORF105	Homo sapiens	chromosome 6 open reading frame 105
212344_at	SULF1	Homo sapiens	sulfatase 1
204570_at	COX7A1	Homo sapiens	cytochrome c oxidase subunit VIIa polypeptide 1 (muscle)
225639_at	SKAP2	Homo sapiens	src kinase associated phosphoprotein 2
207191_s_at	ISLR	Homo sapiens	immunoglobulin superfamily containing leucine-rich repeat
235164_at	ZNF25	Homo sapiens	zinc finger protein 25
227742_at	CLIC6	Homo sapiens	chloride intracellular channel 6
239919_at	LOC255480	Homo sapiens	hypothetical protein LOC255480
214285_at	FABP3	Homo sapiens	fatty acid binding protein 3, muscle and heart (mammary-derived growth inhibitor)
214438_at	HLX	Homo sapiens	H2.0-like homeobox
208892_s_at	DUSP6	Homo sapiens	dual specificity phosphatase 6
239352_at	SLC6A15	Homo sapiens	solute carrier family 6 (neutral amino acid transporter), member 15
229385_s_at	PLAC2	Homo sapiens	placenta-specific 2 (non-protein coding)
206029_at	ANKRD1	Homo sapiens	ankyrin repeat domain 1 (cardiac muscle)
213147_at	HOXA10	Homo sapiens	homeobox A10
201162_at	IGFBP7	Homo sapiens	insulin-like growth factor binding protein 7
209496_at	RARRES2	Homo sapiens	retinoic acid receptor responder (tazarotene induced) 2
1553105_s_at	DSG2	Homo sapiens	desmoglein 2
220230_s_at	CYB5R2	Homo sapiens	cytochrome b5 reductase 2
218552_at	ECHDC2	Homo sapiens	enoyl Coenzyme A hydratase domain containing 2
212806_at	PRUNE2	Homo sapiens	prune homolog 2 (Drosophila)
212314_at	SEL1L3	Homo sapiens	KIAA0746 protein
230508_at	DKK3	Homo sapiens	dickkopf homolog 3 (Xenopus laevis)
204388_s_at	MAOA	Homo sapiens	monoamine oxidase A
219497_s_at	BCL11A	Homo sapiens	B-cell CLL/lymphoma 11A (zinc finger protein)
227243_s_at	EBF3	Homo sapiens	early B-cell factor 3
209146_at	SC4MOL	Homo sapiens	sterol-C4-methyl oxidase-like
236420_s_at	ANO4	Homo sapiens	anoctamin 4
200974_at	ACTA2	Homo sapiens	actin, alpha 2, smooth muscle, aorta
1552487_a_at	BNC1	Homo sapiens	basonuclin 1
227899_at	VIT	Homo sapiens	vitrin
202921_s_at	ANK2	Homo sapiens	ankyrin 2, neuronal
202625_at	LYN	Homo sapiens	v-yes-1 Yamaguchi sarcoma viral related oncogene homolog
218959_at	HOXC10	Homo sapiens	homeobox C10
226382_at	LOC283070	Homo sapiens	hypothetical LOC283070
233575_s_at	TLE4	Homo sapiens	transducin-like enhancer of split 4 (E(sp1) homolog, Drosophila)
229983_at	TIGD2	Homo sapiens	tigger transposable element derived 2
212640_at	PTPLB	Homo sapiens	protein tyrosine phosphatase-like (proline instead of catalytic arginine), member b
230670_at	IGSF10	Homo sapiens	immunoglobulin superfamily, member 10
229331_at	SPATA18	Homo sapiens	spermatogenesis associated 18 homolog (rat)
220639_at	TM4SF20	Homo sapiens	transmembrane 4 L six family member 20
211741_x_at	PSG3	Homo sapiens	pregnancy specific beta-1-glycoprotein 3
212774_at	ZNF238	Homo sapiens	zinc finger protein 238
205463_s_at	PDGFA	Homo sapiens	platelet-derived growth factor alpha polypeptide
232024_at	GIMAP2	Homo sapiens	GTPase, IMAP family member 2
216250_s_at	LPXN	Homo sapiens	leupaxin
223253_at	EPDR1	Homo sapiens	ependymin related protein 1 (zebrafish)
238623_at	MAP3K4	Homo sapiens	mitogen-activated protein kinase kinase kinase 4
237094_at	FAM19A5	Homo sapiens	family with sequence similarity 19 (chemokine (C-C motif)-like), member A5
242587_at	SLC9A9	Homo sapiens	solute carrier family 9 (sodium/hydrogen exchanger), member 9
201150_s_at	TIMP3	Homo sapiens	TIMP metallopeptidase inhibitor 3
204005_s_at	PAWR	Homo sapiens	PRKC, apoptosis, WT1, regulator
230360_at	GLDN	Homo sapiens	gliomedin
203475_at	CYP19A1	Homo sapiens	cytochrome P450, family 19, subfamily A, polypeptide 1
1558828_s_at	LOC728264	Homo sapiens	hypothetical LOC728264
229800_at	DCLK1	Homo sapiens	doublecortin-like kinase 1
225380_at	PKDCC	Homo sapiens	protein kinase-like protein SgK493
202668_at	EFNB2	Homo sapiens	ephrin-B2
227178_at	CELF2	Homo sapiens	CUG triplet repeat, RNA binding protein 2
213385_at	CHN2	Homo sapiens	chimerin (chimaerin) 2
205579_at	HRH1	Homo sapiens	histamine receptor H1
209183_s_at	C10ORF10	Homo sapiens	chromosome 10 open reading frame 10
224942_at	PAPPA	Homo sapiens	PAPPA antisense RNA (non-protein coding); pregnancy-associated plasma protein A, pappalysin 1
224942_at	PAPPAS	Homo sapiens	PAPPA antisense RNA (non-protein coding); pregnancy-associated plasma protein A, pappalysin 1
228186_s_at	RSPO3	Homo sapiens	R-spondin 3 homolog (Xenopus laevis)
214175_x_at	PDLIM4	Homo sapiens	PDZ and LIM domain 4
213994_s_at	SPON1	Homo sapiens	spondin 1, extracellular matrix protein
214651_s_at	HOXA9	Homo sapiens	homeobox A9
219054_at	C5ORF23	Homo sapiens	chromosome 5 open reading frame 23
203766_s_at	LMOD1	Homo sapiens	leiomodin 1 (smooth muscle)
224997_x_at	H19	Homo sapiens	H19, imprinted maternally expressed transcript (non-protein coding)
205330_at	MN1	Homo sapiens	meningioma (disrupted in balanced translocation) 1
206157_at	PTX3	Homo sapiens	pentraxin-related gene, rapidly induced by IL-1 beta
201250_s_at	SLC2A1	Homo sapiens	solute carrier family 2 (facilitated glucose transporter), member 1
205123_s_at	TMEFF1	Homo sapiens	transmembrane protein with EGF-like and two follistatin-like domains 1; chromosome 9 open reading frame 30; hypothetical LOC729538
205123_s_at	C9ORF30	Homo sapiens	transmembrane protein with EGF-like and two follistatin-like domains 1; chromosome 9 open reading frame 30; hypothetical LOC729538
205123_s_at	LOC729538	Homo sapiens	transmembrane protein with EGF-like and two follistatin-like domains 1; chromosome 9 open reading frame 30; hypothetical LOC729538
209894_at	LEPR	Homo sapiens	leptin receptor
1556641_at	SLC7A14	Homo sapiens	solute carrier family 7 (cationic amino acid transporter, y+ system), member 14
1555471_a_at	FMN2	Homo sapiens	formin 2
227083_at	B3GALTL	Homo sapiens	beta 1,3-galactosyltransferase-like
1555997_s_at	IGFBP5	Homo sapiens	insulin-like growth factor binding protein 5
231981_at	PRLR	Homo sapiens	prolactin receptor
202191_s_at	GAS7	Homo sapiens	growth arrest-specific 7
209807_s_at	NFIX	Homo sapiens	nuclear factor I/X (CCAAT-binding transcription factor)
205794_s_at	NOVA1	Homo sapiens	neuro-oncological ventral antigen 1
211733_x_at	SCP2	Homo sapiens	sterol carrier protein 2
235666_at	ITGA8	Homo sapiens	integrin, alpha 8
231766_s_at	COL12A1	Homo sapiens	collagen, type XII, alpha 1
221060_s_at	TLR4	Homo sapiens	toll-like receptor 4
215116_s_at	DNM1	Homo sapiens	dynamin 1
229831_at	CNTN3	Homo sapiens	contactin 3 (plasmacytoma associated)
235852_at	STON2	Homo sapiens	stonin 2
220783_at	MMP27	Homo sapiens	matrix metallopeptidase 27
1553243_at	ITIH5	Homo sapiens	inter-alpha (globulin) inhibitor H5
223839_s_at	SCD	Homo sapiens	stearoyl-CoA desaturase (delta-9-desaturase)
206864_s_at	HRK	Homo sapiens	harakiri, BCL2 interacting protein (contains only BH3 domain)
218228_s_at	TNKS2	Homo sapiens	tankyrase, TRF1-interacting ankyrin-related ADP-ribose polymerase 2
228273_at	PRR11	Homo sapiens	proline rich 11
203370_s_at	PDLIM7	Homo sapiens	PDZ and LIM domain 7 (enigma)
221796_at	NTRK2	Homo sapiens	neurotrophic tyrosine kinase, receptor, type 2
203700_s_at	DIO2	Homo sapiens	deiodinase, iodothyronine, type II
214265_at	ITGA8	Homo sapiens	integrin, alpha 8
209437_s_at	SPON1	Homo sapiens	spondin 1, extracellular matrix protein
228415_at	AP1S2	Homo sapiens	adaptor-related protein complex 1, sigma 2 subunit pseudogene; adaptor-related protein complex 1, sigma 2 subunit
228415_at	LOC653653	Homo sapiens	adaptor-related protein complex 1, sigma 2 subunit pseudogene; adaptor-related protein complex 1, sigma 2 subunit
224588_at	XIST	Homo sapiens	X (inactive)-specific transcript (non-protein coding)
204670_x_at	HLA-DRB4	Homo sapiens	major histocompatibility complex, class II, DR beta 4; major histocompatibility complex, class II, DR beta 1
204670_x_at	HLA-DRB1	Homo sapiens	major histocompatibility complex, class II, DR beta 4; major histocompatibility complex, class II, DR beta 1
207505_at	PRKG2	Homo sapiens	protein kinase, cGMP-dependent, type II
235368_at	ADAMTS5	Homo sapiens	ADAM metallopeptidase with thrombospondin type 1 motif, 5
222043_at	CLU	Homo sapiens	clusterin
203650_at	PROCR	Homo sapiens	protein C receptor, endothelial (EPCR)
225540_at	MAP2	Homo sapiens	microtubule-associated protein 2
209267_s_at	SLC39A8	Homo sapiens	solute carrier family 39 (zinc transporter), member 8
228108_at	PPM1L	Homo sapiens	protein phosphatase 1 (formerly 2C)-like
212224_at	ALDH1A1	Homo sapiens	aldehyde dehydrogenase 1 family, member A1
227955_s_at	EFNA5	Homo sapiens	ephrin-A5
206624_at	USP9Y	Homo sapiens	ubiquitin specific peptidase 9, Y-linked
212354_at	SULF1	Homo sapiens	sulfatase 1
238906_s_at	RHOJ	Homo sapiens	ras homolog gene family, member J
218934_s_at	HSPB7	Homo sapiens	heat shock 27kDa protein family, member 7 (cardiovascular)
209710_at	GATA2	Homo sapiens	GATA binding protein 2
206165_s_at	CLCA2	Homo sapiens	chloride channel accessory 2
229221_at	CD44	Homo sapiens	CD44 molecule (Indian blood group)
229552_at	LOC283454	Homo sapiens	hypothetical protein LOC283454
215303_at	DCLK1	Homo sapiens	doublecortin-like kinase 1
203632_s_at	GPRC5B	Homo sapiens	G protein-coupled receptor, family C, group 5, member B
207733_x_at	PSG9	Homo sapiens	pregnancy specific beta-1-glycoprotein 9
202410_x_at	INS-IGF2	Homo sapiens	insulin-like growth factor 2 (somatomedin A); insulin; INS-IGF2 readthrough transcript
202410_x_at	INS	Homo sapiens	insulin-like growth factor 2 (somatomedin A); insulin; INS-IGF2 readthrough transcript
202410_x_at	IGF2	Homo sapiens	insulin-like growth factor 2 (somatomedin A); insulin; INS-IGF2 readthrough transcript
214600_at	TEAD1	Homo sapiens	TEA domain family member 1 (SV40 transcriptional enhancer factor)
207092_at	LEP	Homo sapiens	leptin
204030_s_at	SCHIP1	Homo sapiens	schwannomin interacting protein 1
221350_at	HOXC8	Homo sapiens	homeobox C8
203148_s_at	TRIM14	Homo sapiens	tripartite motif-containing 14
209170_s_at	GPM6B	Homo sapiens	glycoprotein M6B
218589_at	LPAR6	Homo sapiens	purinergic receptor P2Y, G-protein coupled, 5
223618_at	FMN2	Homo sapiens	formin 2
202437_s_at	CYP1B1	Homo sapiens	cytochrome P450, family 1, subfamily B, polypeptide 1
212599_at	AUTS2	Homo sapiens	autism susceptibility candidate 2
235182_at	ISM1	Homo sapiens	isthmin 1 homolog (zebrafish)
244852_at	DSEL	Homo sapiens	dermatan sulfate epimerase-like
218625_at	NRN1	Homo sapiens	neuritin 1
201850_at	CAPG	Homo sapiens	capping protein (actin filament), gelsolin-like
205428_s_at	CALB2	Homo sapiens	calbindin 2
228457_at	PPM1L	Homo sapiens	protein phosphatase 1 (formerly 2C)-like
201847_at	LIPA	Homo sapiens	lipase A, lysosomal acid, cholesterol esterase
201195_s_at	SLC7A5	Homo sapiens	solute carrier family 7 (cationic amino acid transporter, y+ system), member 5
204217_s_at	RTN2	Homo sapiens	reticulon 2
200951_s_at	CCND2	Homo sapiens	cyclin D2
201137_s_at	HLA-DPB1	Homo sapiens	major histocompatibility complex, class II, DP beta 1
207992_s_at	AMPD3	Homo sapiens	adenosine monophosphate deaminase (isoform E)
244317_at	KIAA1324L	Homo sapiens	KIAA1324-like
209723_at	SERPINB9	Homo sapiens	serpin peptidase inhibitor, clade B (ovalbumin), member 9
216705_s_at	ADA	Homo sapiens	adenosine deaminase
223734_at	C4ORF49	Homo sapiens	chromosome 4 open reading frame 49
205549_at	PCP4	Homo sapiens	Purkinje cell protein 4
231936_at	HOXC9	Homo sapiens	homeobox C9
205100_at	GFPT2	Homo sapiens	glutamine-fructose-6-phosphate transaminase 2
218899_s_at	BAALC	Homo sapiens	brain and acute leukemia, cytoplasmic
210220_at	FZD2	Homo sapiens	frizzled homolog 2 (Drosophila)
204872_at	TLE4	Homo sapiens	transducin-like enhancer of split 4 (E(sp1) homolog, Drosophila)
206290_s_at	RGS7	Homo sapiens	regulator of G-protein signaling 7
231906_at	HOXD8	Homo sapiens	homeobox D8
239153_at	HOTAIR	Homo sapiens	hox transcript antisense RNA (non-protein coding)
209167_at	GPM6B	Homo sapiens	glycoprotein M6B
201163_s_at	IGFBP7	Homo sapiens	insulin-like growth factor binding protein 7
225817_at	CGNL1	Homo sapiens	cingulin-like 1
208894_at	HLA-DRA	Homo sapiens	major histocompatibility complex, class II, DR alpha
227330_x_at	LOC100132288	Homo sapiens	hypothetical protein LOC100132288
231879_at	COL12A1	Homo sapiens	collagen, type XII, alpha 1
1554547_at	FAM13C	Homo sapiens	family with sequence similarity 13, member C
212311_at	SEL1L3	Homo sapiens	KIAA0746 protein
231986_at	RIMS1	Homo sapiens	regulating synaptic membrane exocytosis 1
226545_at	CD109	Homo sapiens	CD109 molecule
209278_s_at	TFPI2	Homo sapiens	tissue factor pathway inhibitor 2
222877_at	NRP2	Homo sapiens	neuropilin 2
239092_at	ITGA8	Homo sapiens	integrin, alpha 8
204467_s_at	SNCA	Homo sapiens	synuclein, alpha (non A4 component of amyloid precursor)
225056_at	SIPA1L2	Homo sapiens	signal-induced proliferation-associated 1 like 2
219202_at	RHBDF2	Homo sapiens	rhomboid 5 homolog 2 (Drosophila)
205234_at	SLC16A4	Homo sapiens	solute carrier family 16, member 4 (monocarboxylic acid transporter 5)
210735_s_at	CA12	Homo sapiens	carbonic anhydrase XII
1552457_a_at	ADAMTSL1	Homo sapiens	ADAMTS-like 1
212884_x_at	APOE	Homo sapiens	hypothetical LOC100129500; apolipoprotein E
212884_x_at	LOC100129500	Homo sapiens	hypothetical LOC100129500; apolipoprotein E
209594_x_at	PSG9	Homo sapiens	pregnancy specific beta-1-glycoprotein 9
234994_at	TMEM200A	Homo sapiens	transmembrane protein 200A
223282_at	TSHZ1	Homo sapiens	teashirt zinc finger homeobox 1
223730_at	GPC6	Homo sapiens	glypican 6
222802_at	EDN1	Homo sapiens	endothelin 1
227889_at	LPCAT2	Homo sapiens	lysophosphatidylcholine acyltransferase 2
235228_at	CCDC85A	Homo sapiens	coiled-coil domain containing 85A
202555_s_at	MYLK	Homo sapiens	myosin light chain kinase
220049_s_at	PDCD1LG2	Homo sapiens	programmed cell death 1 ligand 2
206026_s_at	TNFAIP6	Homo sapiens	tumor necrosis factor, alpha-induced protein 6
209631_s_at	GPR37	Homo sapiens	G protein-coupled receptor 37 (endothelin receptor type B-like)
223333_s_at	ANGPTL4	Homo sapiens	angiopoietin-like 4
213493_at	SNED1	Homo sapiens	sushi, nidogen and EGF-like domains 1
227629_at	PRLR	Homo sapiens	prolactin receptor
201939_at	PLK2	Homo sapiens	polo-like kinase 2 (Drosophila)
219815_at	GAL3ST4	Homo sapiens	galactose-3-O-sulfotransferase 4
1552798_a_at	TLR4	Homo sapiens	toll-like receptor 4
223283_s_at	TSHZ1	Homo sapiens	teashirt zinc finger homeobox 1
213469_at	PGAP1	Homo sapiens	post-GPI attachment to proteins 1
1563754_at	GRIK2	Homo sapiens	glutamate receptor, ionotropic, kainate 2
1552701_a_at	CARD16	Homo sapiens	caspase recruitment domain family, member 16
225532_at	CABLES1	Homo sapiens	Cdk5 and Abl enzyme substrate 1
201565_s_at	ID2	Homo sapiens	inhibitor of DNA binding 2, dominant negative helix-loop-helix protein
229400_at	HOXD10	Homo sapiens	homeobox D10
206484_s_at	XPNPEP2	Homo sapiens	X-prolyl aminopeptidase (aminopeptidase P) 2, membrane-bound
205992_s_at	IL15	Homo sapiens	interleukin 15
228501_at	GALNTL2	Homo sapiens	UDP-N-acetyl-alpha-D-galactosamine:polypeptide N-acetylgalactosaminyltransferase-like 2
229748_x_at	LOC100132288	Homo sapiens	hypothetical protein LOC100132288
209755_at	LOC100131795	Homo sapiens	hypothetical protein LOC100131795
212940_at	COL6A1	Homo sapiens	collagen, type VI, alpha 1
227198_at	AFF3	Homo sapiens	AF4/FMR2 family, member 3
203037_s_at	MTSS1	Homo sapiens	metastasis suppressor 1
204712_at	WIF1	Homo sapiens	WNT inhibitory factor 1
221268_s_at	SGPP1	Homo sapiens	sphingosine-1-phosphate phosphatase 1
201739_at	SGK1	Homo sapiens	serum/glucocorticoid regulated kinase 1
204136_at	COL7A1	Homo sapiens	collagen, type VII, alpha 1
203382_s_at	APOE	Homo sapiens	hypothetical LOC100129500; apolipoprotein E
203382_s_at	LOC100129500	Homo sapiens	hypothetical LOC100129500; apolipoprotein E
227760_at	IGFBPL1	Homo sapiens	insulin-like growth factor binding protein-like 1
211161_s_at	COL3A1	Homo sapiens	collagen, type III, alpha 1
243087_at	WDR63	Homo sapiens	WD repeat domain 63
205498_at	GHR	Homo sapiens	growth hormone receptor
207977_s_at	DPT	Homo sapiens	dermatopontin
206528_at	TRPC6	Homo sapiens	transient receptor potential cation channel, subfamily C, member 6
202669_s_at	EFNB2	Homo sapiens	ephrin-B2
212805_at	PRUNE2	Homo sapiens	prune homolog 2 (Drosophila)
228335_at	CLDN11	Homo sapiens	claudin 11
213415_at	CLIC2	Homo sapiens	chloride intracellular channel 2
227048_at	LAMA1	Homo sapiens	laminin, alpha 1
227156_at	CASK	Homo sapiens	calcium/calmodulin-dependent serine protein kinase (MAGUK family)
205066_s_at	ENPP1	Homo sapiens	ectonucleotide pyrophosphatase/phosphodiesterase 1
203354_s_at	PSD3	Homo sapiens	pleckstrin and Sec7 domain containing 3
228057_at	DDIT4L	Homo sapiens	DNA-damage-inducible transcript 4-like
211737_x_at	PTN	Homo sapiens	pleiotrophin
215821_x_at	PSG3	Homo sapiens	pregnancy specific beta-1-glycoprotein 3
203424_s_at	IGFBP5	Homo sapiens	insulin-like growth factor binding protein 5
201596_x_at	KRT18P19	Homo sapiens	keratin 18; keratin 18 pseudogene 26; keratin 18 pseudogene 19
201596_x_at	KRT18	Homo sapiens	keratin 18; keratin 18 pseudogene 26; keratin 18 pseudogene 19
201596_x_at	KRT18P26	Homo sapiens	keratin 18; keratin 18 pseudogene 26; keratin 18 pseudogene 19
206932_at	CH25H	Homo sapiens	cholesterol 25-hydroxylase
205399_at	DCLK1	Homo sapiens	doublecortin-like kinase 1
232224_at	MASP1	Homo sapiens	mannan-binding lectin serine peptidase 1 (C4/C2 activating component of Ra-reactive factor)
201427_s_at	SEPP1	Homo sapiens	selenoprotein P, plasma, 1
242363_at	LOC728532	Homo sapiens	similar to dynein cytoplasmic 1 intermediate chain 2; dynein, cytoplasmic 1, intermediate chain 2
242363_at	DYNC1I2	Homo sapiens	similar to dynein cytoplasmic 1 intermediate chain 2; dynein, cytoplasmic 1, intermediate chain 2
226482_s_at	TSTD1	Homo sapiens	thiosulfate sulfurtransferase KAT, putative
210819_x_at	DIO2	Homo sapiens	deiodinase, iodothyronine, type II
216033_s_at	FYN	Homo sapiens	FYN oncogene related to SRC, FGR, YES
205924_at	RAB3B	Homo sapiens	RAB3B, member RAS oncogene family
205475_at	SCRG1	Homo sapiens	stimulator of chondrogenesis 1
213749_at	MASP1	Homo sapiens	mannan-binding lectin serine peptidase 1 (C4/C2 activating component of Ra-reactive factor)
238673_at	SAMD12	Homo sapiens	sterile alpha motif domain containing 12
227978_s_at	ZADH2	Homo sapiens	zinc binding alcohol dehydrogenase domain containing 2
213844_at	HOXA5	Homo sapiens	homeobox A5
224823_at	MYLK	Homo sapiens	myosin light chain kinase
205117_at	FGF1	Homo sapiens	fibroblast growth factor 1 (acidic)
223658_at	KCNK6	Homo sapiens	potassium channel, subfamily K, member 6
203399_x_at	PSG3	Homo sapiens	pregnancy specific beta-1-glycoprotein 3
211074_at	FOLR1	Homo sapiens	folate receptor 1 (adult)
204362_at	SKAP2	Homo sapiens	src kinase associated phosphoprotein 2
243366_s_at	ITGA4	Homo sapiens	integrin, alpha 4 (antigen CD49D, alpha 4 subunit of VLA-4 receptor)
201486_at	RCN2	Homo sapiens	reticulocalbin 2, EF-hand calcium binding domain
205590_at	RASGRP1	Homo sapiens	RAS guanyl releasing protein 1 (calcium and DAG-regulated)
219436_s_at	EMCN	Homo sapiens	endomucin
34408_at	RTN2	Homo sapiens	reticulon 2
1559170_at	C21ORF126	Homo sapiens	chromosome 21 open reading frame 126; ankyrin repeat domain 20 family, member A5
1559170_at	ANKRD20A5	Homo sapiens	chromosome 21 open reading frame 126; ankyrin repeat domain 20 family, member A5
228564_at	LOC375295	Homo sapiens	hypothetical protein LOC375295
216899_s_at	SKAP2	Homo sapiens	src kinase associated phosphoprotein 2
201117_s_at	CPE	Homo sapiens	carboxypeptidase E
205524_s_at	HAPLN1	Homo sapiens	hyaluronan and proteoglycan link protein 1
203896_s_at	PLCB4	Homo sapiens	phospholipase C, beta 4
225275_at	EDIL3	Homo sapiens	EGF-like repeats and discoidin I-like domains 3
205207_at	IL6	Homo sapiens	interleukin 6 (interferon, beta 2)
235371_at	GXYLT2	Homo sapiens	glycosyltransferase 8 domain containing 4
227059_at	GPC6	Homo sapiens	glypican 6
208623_s_at	EZR	Homo sapiens	hypothetical protein LOC100129652; ezrin
208623_s_at	LOC100129652	Homo sapiens	hypothetical protein LOC100129652; ezrin
210379_s_at	TLK1	Homo sapiens	tousled-like kinase 1
225163_at	FRMD4A	Homo sapiens	FERM domain containing 4A
201079_at	SYNGR2	Homo sapiens	synaptogyrin 2
226573_at	DIRAS1	Homo sapiens	DIRAS family, GTP-binding RAS-like 1
240167_at	LOC152742	Homo sapiens	hypothetical protein LOC152742
236297_at	C10ORF112	Homo sapiens	chromosome 10 open reading frame 112
219478_at	WFDC1	Homo sapiens	WAP four-disulfide core domain 1
210105_s_at	FYN	Homo sapiens	FYN oncogene related to SRC, FGR, YES
227058_at	C13ORF33	Homo sapiens	chromosome 13 open reading frame 33
201909_at	RPS4Y1	Homo sapiens	ribosomal protein S4, Y-linked 1
206421_s_at	SERPINB7	Homo sapiens	serpin peptidase inhibitor, clade B (ovalbumin), member 7
203052_at	C2	Homo sapiens	complement component 2
218541_s_at	C8ORF4	Homo sapiens	chromosome 8 open reading frame 4
1558501_at	DNM3	Homo sapiens	dynamin 3
206025_s_at	TNFAIP6	Homo sapiens	tumor necrosis factor, alpha-induced protein 6
221371_at	TNFSF18	Homo sapiens	tumor necrosis factor (ligand) superfamily, member 18
205352_at	SERPINI1	Homo sapiens	serpin peptidase inhibitor, clade I (neuroserpin), member 1
213993_at	SPON1	Homo sapiens	spondin 1, extracellular matrix protein
210196_s_at	PSG1	Homo sapiens	pregnancy specific beta-1-glycoprotein 1
218935_at	EHD3	Homo sapiens	EH-domain containing 3
231382_at	FGF18	Homo sapiens	fibroblast growth factor 18
212276_at	LPIN1	Homo sapiens	lipin 1
205602_x_at	PSG8	Homo sapiens	pregnancy specific beta-1-glycoprotein 7; pregnancy specific beta-1-glycoprotein 8; pregnancy specific beta-1-glycoprotein 4
205602_x_at	PSG7	Homo sapiens	pregnancy specific beta-1-glycoprotein 7; pregnancy specific beta-1-glycoprotein 8; pregnancy specific beta-1-glycoprotein 4
205602_x_at	PSG4	Homo sapiens	pregnancy specific beta-1-glycoprotein 7; pregnancy specific beta-1-glycoprotein 8; pregnancy specific beta-1-glycoprotein 4
209566_at	INSIG2	Homo sapiens	insulin induced gene 2
239909_at	ADAMTSL1	Homo sapiens	ADAMTS-like 1
227828_s_at	FAM176A	Homo sapiens	family with sequence similarity 176, member A
207558_s_at	PITX2	Homo sapiens	paired-like homeodomain 2
210602_s_at	CDH6	Homo sapiens	cadherin 6, type 2, K-cadherin (fetal kidney)
213933_at	PTGER3	Homo sapiens	prostaglandin E receptor 3 (subtype EP3)
204341_at	TRIM16	Homo sapiens	tripartite motif-containing 16
203381_s_at	APOE	Homo sapiens	hypothetical LOC100129500; apolipoprotein E
203381_s_at	LOC100129500	Homo sapiens	hypothetical LOC100129500; apolipoprotein E
204580_at	MMP12	Homo sapiens	matrix metallopeptidase 12 (macrophage elastase)
230472_at	IRX1	Homo sapiens	iroquois homeobox 1
226632_at	CYGB	Homo sapiens	cytoglobin
224444_s_at	C1ORF97	Homo sapiens	chromosome 1 open reading frame 97
204035_at	SCG2	Homo sapiens	secretogranin II (chromogranin C)
228171_s_at	PLEKHG4	Homo sapiens	pleckstrin homology domain containing, family G (with RhoGef domain) member 4
213765_at	MFAP5	Homo sapiens	microfibrillar associated protein 5
208106_x_at	PSG6	Homo sapiens	pregnancy specific beta-1-glycoprotein 6
211980_at	COL4A1	Homo sapiens	collagen, type IV, alpha 1
205112_at	PLCE1	Homo sapiens	phospholipase C, epsilon 1
210910_s_at	POMZP3	Homo sapiens	POM (POM121 homolog, rat) and ZP3 fusion
200923_at	LGALS3BP	Homo sapiens	lectin, galactoside-binding, soluble, 3 binding protein
204584_at	L1CAM	Homo sapiens	L1 cell adhesion molecule
218085_at	CHMP5	Homo sapiens	chromatin modifying protein 5
214214_s_at	C1QBP	Homo sapiens	complement component 1, q subcomponent binding protein
217528_at	CLCA2	Homo sapiens	chloride channel accessory 2
233234_at	KCTD16	Homo sapiens	potassium channel tetramerisation domain containing 16
1556209_at	CLEC2B	Homo sapiens	C-type lectin domain family 2, member B
201626_at	INSIG1	Homo sapiens	insulin induced gene 1
204069_at	MEIS1	Homo sapiens	Meis homeobox 1
212446_s_at	LASS6	Homo sapiens	LAG1 homolog, ceramide synthase 6
1555486_a_at	PRR5L	Homo sapiens	proline rich 5 like
204720_s_at	DNAJC6	Homo sapiens	DnaJ (Hsp40) homolog, subfamily C, member 6
210881_s_at	INS-IGF2	Homo sapiens	insulin-like growth factor 2 (somatomedin A); insulin; INS-IGF2 readthrough transcript
210881_s_at	INS	Homo sapiens	insulin-like growth factor 2 (somatomedin A); insulin; INS-IGF2 readthrough transcript
210881_s_at	IGF2	Homo sapiens	insulin-like growth factor 2 (somatomedin A); insulin; INS-IGF2 readthrough transcript
201042_at	TGM2	Homo sapiens	transglutaminase 2 (C polypeptide, protein-glutamine-gamma-glutamyltransferase)
204614_at	SERPINB2	Homo sapiens	serpin peptidase inhibitor, clade B (ovalbumin), member 2
217287_s_at	TRPC6	Homo sapiens	transient receptor potential cation channel, subfamily C, member 6
219525_at	SLC47A1	Homo sapiens	solute carrier family 47, member 1
242629_at	RAB3B	Homo sapiens	RAB3B, member RAS oncogene family
225531_at	CABLES1	Homo sapiens	Cdk5 and Abl enzyme substrate 1
212230_at	PPAP2B	Homo sapiens	phosphatidic acid phosphatase type 2B
220115_s_at	CDH10	Homo sapiens	cadherin 10, type 2 (T2-cadherin)
236144_at	CPXM2	Homo sapiens	carboxypeptidase X (M14 family), member 2
227662_at	SYNPO2	Homo sapiens	synaptopodin 2
223315_at	NTN4	Homo sapiens	netrin 4
212486_s_at	FYN	Homo sapiens	FYN oncogene related to SRC, FGR, YES
209616_s_at	CES1	Homo sapiens	carboxylesterase 1 (monocyte/macrophage serine esterase 1)
239706_x_at	PSG1	Homo sapiens	pregnancy specific beta-1-glycoprotein 1
225721_at	SYNPO2	Homo sapiens	synaptopodin 2
224550_s_at	MRVI1	Homo sapiens	murine retrovirus integration site 1 homolog
209694_at	PTS	Homo sapiens	6-pyruvoyltetrahydropterin synthase
1555854_at	AKR1C1	Homo sapiens	aldo-keto reductase family 1, member C1 (dihydrodiol dehydrogenase 1; 20-alpha (3-alpha)-hydroxysteroid dehydrogenase)
215933_s_at	HHEX	Homo sapiens	hematopoietically expressed homeobox
233814_at	EFNA5	Homo sapiens	ephrin-A5
206449_s_at	MASP1	Homo sapiens	mannan-binding lectin serine peptidase 1 (C4/C2 activating component of Ra-reactive factor)
203786_s_at	TPD52L1	Homo sapiens	tumor protein D52-like 1
221009_s_at	ANGPTL4	Homo sapiens	angiopoietin-like 4
224762_at	SEL1L3	Homo sapiens	KIAA0746 protein
226069_at	PRICKLE1	Homo sapiens	prickle homolog 1 (Drosophila)
219489_s_at	NXN	Homo sapiens	nucleoredoxin
1570153_at	SOHLH2	Homo sapiens	spermatogenesis and oogenesis specific basic helix-loop-helix 2
210372_s_at	TPD52L1	Homo sapiens	tumor protein D52-like 1
221885_at	DENND2A	Homo sapiens	DENN/MADD domain containing 2A
228948_at	EPHA4	Homo sapiens	EPH receptor A4
200952_s_at	CCND2	Homo sapiens	cyclin D2
210942_s_at	ST3GAL6	Homo sapiens	ST3 beta-galactoside alpha-2,3-sialyltransferase 6
208134_x_at	PSG2	Homo sapiens	pregnancy specific beta-1-glycoprotein 2
224061_at	INMT	Homo sapiens	indolethylamine N-methyltransferase
205404_at	HSD11B1	Homo sapiens	hydroxysteroid (11-beta) dehydrogenase 1
230418_s_at	GALNTL1	Homo sapiens	UDP-N-acetyl-alpha-D-galactosamine:polypeptide N-acetylgalactosaminyltransferase-like 1
203455_s_at	SAT1	Homo sapiens	spermidine/spermine N1-acetyltransferase 1
212850_s_at	LRP4	Homo sapiens	low density lipoprotein receptor-related protein 4
213802_at	PRSS12	Homo sapiens	protease, serine, 12 (neurotrypsin, motopsin)
1558636_s_at	ADAMTS5	Homo sapiens	ADAM metallopeptidase with thrombospondin type 1 motif, 5
205290_s_at	BMP2	Homo sapiens	bone morphogenetic protein 2
1552658_a_at	LOC652725	Homo sapiens	neuron navigator 3; similar to neuron navigator 3
1552658_a_at	NAV3	Homo sapiens	neuron navigator 3; similar to neuron navigator 3
236361_at	GALNTL2	Homo sapiens	UDP-N-acetyl-alpha-D-galactosamine:polypeptide N-acetylgalactosaminyltransferase-like 2
1555989_at	DAAM1	Homo sapiens	dishevelled associated activator of morphogenesis 1
205925_s_at	RAB3B	Homo sapiens	RAB3B, member RAS oncogene family
203812_at	SLIT3	Homo sapiens	slit homolog 3 (Drosophila)
204529_s_at	TOX	Homo sapiens	thymocyte selection-associated high mobility group box
213068_at	DPT	Homo sapiens	dermatopontin
232746_at	CXCR7	Homo sapiens	chemokine (C-X-C motif) receptor 7
204654_s_at	TFAP2A	Homo sapiens	transcription factor AP-2 alpha (activating enhancer binding protein 2 alpha)
213790_at	ADAM12	Homo sapiens	ADAM metallopeptidase domain 12
1569469_a_at	LHX8	Homo sapiens	LIM homeobox 8
229118_at	PRRG3	Homo sapiens	proline rich Gla (G-carboxyglutamic acid) 3 (transmembrane)
213568_at	OSR2	Homo sapiens	odd-skipped related 2 (Drosophila)
204040_at	RNF144A	Homo sapiens	ring finger protein 144A
233947_s_at	LOC255480	Homo sapiens	hypothetical protein LOC255480
212938_at	COL6A1	Homo sapiens	collagen, type VI, alpha 1
213131_at	OLFM1	Homo sapiens	olfactomedin 1
229749_at	ANO4	Homo sapiens	anoctamin 4
205547_s_at	TAGLN	Homo sapiens	transgelin
210964_s_at	GYG2	Homo sapiens	glycogenin 2
225167_at	FRMD4A	Homo sapiens	FERM domain containing 4A
213782_s_at	MYOZ2	Homo sapiens	myozenin 2
205382_s_at	CFD	Homo sapiens	complement factor D (adipsin)
219032_x_at	OPN3	Homo sapiens	opsin 3
218346_s_at	SESN1	Homo sapiens	sestrin 1
206376_at	SLC6A15	Homo sapiens	solute carrier family 6 (neutral amino acid transporter), member 15
220941_s_at	C21ORF91	Homo sapiens	chromosome 21 open reading frame 91
226303_at	PGM5	Homo sapiens	phosphoglucomutase 5
215723_s_at	PLD1	Homo sapiens	phospholipase D1, phosphatidylcholine-specific
212977_at	CXCR7	Homo sapiens	chemokine (C-X-C motif) receptor 7
209789_at	CORO2B	Homo sapiens	coronin, actin binding protein, 2B
228224_at	PRELP	Homo sapiens	proline/arginine-rich end leucine-rich repeat protein
243805_at	CCBE1	Homo sapiens	collagen and calcium binding EGF domains 1
212192_at	KCTD12	Homo sapiens	potassium channel tetramerisation domain containing 12
1559840_s_at	TBX18	Homo sapiens	T-box 18
232235_at	DSEL	Homo sapiens	dermatan sulfate epimerase-like
1552721_a_at	FGF1	Homo sapiens	fibroblast growth factor 1 (acidic)
213496_at	LPPR4	Homo sapiens	plasticity related gene 1
226517_at	BCAT1	Homo sapiens	branched chain aminotransferase 1, cytosolic
210387_at	HIST1H2BC	Homo sapiens	histone cluster 1, H2bi; histone cluster 1, H2bg; histone cluster 1, H2be; histone cluster 1, H2bf; histone cluster 1, H2bc
210387_at	HIST1H2BE	Homo sapiens	histone cluster 1, H2bi; histone cluster 1, H2bg; histone cluster 1, H2be; histone cluster 1, H2bf; histone cluster 1, H2bc
210387_at	HIST1H2BF	Homo sapiens	histone cluster 1, H2bi; histone cluster 1, H2bg; histone cluster 1, H2be; histone cluster 1, H2bf; histone cluster 1, H2bc
210387_at	HIST1H2BI	Homo sapiens	histone cluster 1, H2bi; histone cluster 1, H2bg; histone cluster 1, H2be; histone cluster 1, H2bf; histone cluster 1, H2bc
210387_at	HIST1H2BG	Homo sapiens	histone cluster 1, H2bi; histone cluster 1, H2bg; histone cluster 1, H2be; histone cluster 1, H2bf; histone cluster 1, H2bc
203865_s_at	ADARB1	Homo sapiens	adenosine deaminase, RNA-specific, B1 (RED1 homolog rat)
226558_at	LOC653071	Homo sapiens	similar to CG32820-PA, isoform A
215867_x_at	CA12	Homo sapiens	carbonic anhydrase XII
204719_at	ABCA8	Homo sapiens	ATP-binding cassette, sub-family A (ABC1), member 8
227006_at	PPP1R14A	Homo sapiens	protein phosphatase 1, regulatory (inhibitor) subunit 14A
206638_at	HTR2B	Homo sapiens	5-hydroxytryptamine (serotonin) receptor 2B
206030_at	ASPA	Homo sapiens	aspartoacylase (Canavan disease)
204612_at	PKIA	Homo sapiens	protein kinase (cAMP-dependent, catalytic) inhibitor alpha
219902_at	BHMT2	Homo sapiens	betaine-homocysteine methyltransferase 2
229116_at	CNKSR2	Homo sapiens	connector enhancer of kinase suppressor of Ras 2
229228_at	CREB5	Homo sapiens	cAMP responsive element binding protein 5
238768_at	C2ORF68	Homo sapiens	chromosome 2 open reading frame 68
224443_at	C1ORF97	Homo sapiens	chromosome 1 open reading frame 97
224940_s_at	PAPPA	Homo sapiens	PAPPA antisense RNA (non-protein coding); pregnancy-associated plasma protein A, pappalysin 1
224940_s_at	PAPPAS	Homo sapiens	PAPPA antisense RNA (non-protein coding); pregnancy-associated plasma protein A, pappalysin 1
211077_s_at	TLK1	Homo sapiens	tousled-like kinase 1
206805_at	SEMA3A	Homo sapiens	sema domain, immunoglobulin domain (Ig), short basic domain, secreted, (semaphorin) 3A
209732_at	CLEC2B	Homo sapiens	C-type lectin domain family 2, member B
204358_s_at	FLRT2	Homo sapiens	fibronectin leucine rich transmembrane protein 2
205918_at	SLC4A3	Homo sapiens	solute carrier family 4, anion exchanger, member 3
213714_at	CACNB2	Homo sapiens	calcium channel, voltage-dependent, beta 2 subunit
214844_s_at	DOK5	Homo sapiens	docking protein 5
243623_at	SLC1A7	Homo sapiens	solute carrier family 1 (glutamate transporter), member 7
218613_at	PSD3	Homo sapiens	pleckstrin and Sec7 domain containing 3
225895_at	SYNPO2	Homo sapiens	synaptopodin 2
211105_s_at	NFATC1	Homo sapiens	nuclear factor of activated T-cells, cytoplasmic, calcineurin-dependent 1
231240_at	DIO2	Homo sapiens	deiodinase, iodothyronine, type II
204114_at	NID2	Homo sapiens	nidogen 2 (osteonidogen)
231666_at	PAX3	Homo sapiens	paired box 3
228640_at	PCDH7	Homo sapiens	protocadherin 7
212624_s_at	CHN1	Homo sapiens	chimerin (chimaerin) 1
44790_s_at	C13ORF18	Homo sapiens	similar to protein phosphatase 1, regulatory subunit 2; protein phosphatase 1, regulatory (inhibitor) subunit 2 pseudogene 4; chromosome 13 open reading frame 18
44790_s_at	PPP1R2P4	Homo sapiens	similar to protein phosphatase 1, regulatory subunit 2; protein phosphatase 1, regulatory (inhibitor) subunit 2 pseudogene 4; chromosome 13 open reading frame 18
44790_s_at	LOC100128626	Homo sapiens	similar to protein phosphatase 1, regulatory subunit 2; protein phosphatase 1, regulatory (inhibitor) subunit 2 pseudogene 4; chromosome 13 open reading frame 18
244108_at	SYNPO2	Homo sapiens	synaptopodin 2
205620_at	F10	Homo sapiens	coagulation factor X
210715_s_at	SPINT2	Homo sapiens	serine peptidase inhibitor, Kunitz type, 2
228977_at	LOC729680	Homo sapiens	hypothetical protein LOC729680
206307_s_at	FOXD1	Homo sapiens	forkhead box D1
228834_at	TOB1	Homo sapiens	transducer of ERBB2, 1
227801_at	TRIM59	Homo sapiens	tripartite motif-containing 59
202436_s_at	CYP1B1	Homo sapiens	cytochrome P450, family 1, subfamily B, polypeptide 1
222780_s_at	BAALC	Homo sapiens	brain and acute leukemia, cytoplasmic
205357_s_at	AGTR1	Homo sapiens	angiotensin II receptor, type 1
224646_x_at	H19	Homo sapiens	H19, imprinted maternally expressed transcript (non-protein coding)
205515_at	PRSS12	Homo sapiens	protease, serine, 12 (neurotrypsin, motopsin)
212776_s_at	OBSL1	Homo sapiens	obscurin-like 1
219383_at	PRR5L	Homo sapiens	proline rich 5 like
211215_x_at	DIO2	Homo sapiens	deiodinase, iodothyronine, type II
207076_s_at	ASS1	Homo sapiens	argininosuccinate synthetase 1
223748_at	SLC4A11	Homo sapiens	solute carrier family 4, sodium borate transporter, member 11
204776_at	THBS4	Homo sapiens	thrombospondin 4
230333_at	SAT1	Homo sapiens	spermidine/spermine N1-acetyltransferase 1
222899_at	ITGA11	Homo sapiens	integrin, alpha 11
205700_at	HSD17B6	Homo sapiens	hydroxysteroid (17-beta) dehydrogenase 6 homolog (mouse)
235059_at	RAB12	Homo sapiens	RAB12, member RAS oncogene family
213845_at	GRIK2	Homo sapiens	glutamate receptor, ionotropic, kainate 2
218729_at	LXN	Homo sapiens	latexin
226276_at	TMEM167A	Homo sapiens	similar to transmembrane protein 167A; transmembrane protein 167A
226276_at	LOC100129118	Homo sapiens	similar to transmembrane protein 167A; transmembrane protein 167A
212703_at	TLN2	Homo sapiens	talin 2
225285_at	BCAT1	Homo sapiens	branched chain aminotransferase 1, cytosolic
217901_at	DSG2	Homo sapiens	desmoglein 2
226869_at	MEGF6	Homo sapiens	multiple EGF-like-domains 6
206488_s_at	CD36	Homo sapiens	CD36 molecule (thrombospondin receptor)
203639_s_at	FGFR2	Homo sapiens	fibroblast growth factor receptor 2
202800_at	SLC1A3	Homo sapiens	solute carrier family 1 (glial high affinity glutamate transporter), member 3
244163_at	SEMA3A	Homo sapiens	sema domain, immunoglobulin domain (Ig), short basic domain, secreted, (semaphorin) 3A
205932_s_at	MSX1	Homo sapiens	msh homeobox 1
204639_at	ADA	Homo sapiens	adenosine deaminase
201962_s_at	RNF41	Homo sapiens	ring finger protein 41
214121_x_at	PDLIM7	Homo sapiens	PDZ and LIM domain 7 (enigma)
235141_at	MARVELD2	Homo sapiens	MARVEL domain containing 2
232434_at	DIRC3	Homo sapiens	disrupted in renal carcinoma 3
227209_at	CNTN1	Homo sapiens	contactin 1
219416_at	SCARA3	Homo sapiens	scavenger receptor class A, member 3
213060_s_at	CHI3L2	Homo sapiens	chitinase 3-like 2
236532_at	C11ORF87	Homo sapiens	chromosome 11 open reading frame 87
228235_at	MGC16121	Homo sapiens	hypothetical protein MGC16121
202409_at	INS-IGF2	Homo sapiens	insulin-like growth factor 2 (somatomedin A); insulin; INS-IGF2 readthrough transcript
202409_at	INS	Homo sapiens	insulin-like growth factor 2 (somatomedin A); insulin; INS-IGF2 readthrough transcript
202409_at	IGF2	Homo sapiens	insulin-like growth factor 2 (somatomedin A); insulin; INS-IGF2 readthrough transcript
225207_at	PDK4	Homo sapiens	pyruvate dehydrogenase kinase, isozyme 4
239572_at	GJA3	Homo sapiens	gap junction protein, alpha 3, 46kDa
227610_at	TSPAN11	Homo sapiens	tetraspanin 11
223842_s_at	SCARA3	Homo sapiens	scavenger receptor class A, member 3
209960_at	HGF	Homo sapiens	hepatocyte growth factor (hepapoietin A; scatter factor)
219282_s_at	TRPV2	Homo sapiens	transient receptor potential cation channel, subfamily V, member 2
209436_at	SPON1	Homo sapiens	spondin 1, extracellular matrix protein
230137_at	TMEM155	Homo sapiens	transmembrane protein 155
213909_at	LRRC15	Homo sapiens	leucine rich repeat containing 15
202855_s_at	SLC16A3	Homo sapiens	solute carrier family 16, member 3 (monocarboxylic acid transporter 4)
219213_at	JAM2	Homo sapiens	junctional adhesion molecule 2
212741_at	MAOA	Homo sapiens	monoamine oxidase A
228462_at	IRX2	Homo sapiens	iroquois homeobox 2
231034_s_at	NHSL1	Homo sapiens	NHS-like 1
227449_at	EPHA4	Homo sapiens	EPH receptor A4
234951_s_at	COL12A1	Homo sapiens	collagen, type XII, alpha 1
205522_at	HOXD4	Homo sapiens	homeobox D4
225373_at	C10ORF54	Homo sapiens	chromosome 10 open reading frame 54
222773_s_at	GALNT12	Homo sapiens	UDP-N-acetyl-alpha-D-galactosamine:polypeptide N-acetylgalactosaminyltransferase 12 (GalNAc-T12)
205088_at	MAMLD1	Homo sapiens	mastermind-like domain containing 1
227816_at	NTN1	Homo sapiens	netrin 1
203304_at	LOC729590	Homo sapiens	hypothetical LOC729590; BMP and activin membrane-bound inhibitor homolog (Xenopus laevis)
203304_at	BAMBI	Homo sapiens	hypothetical LOC729590; BMP and activin membrane-bound inhibitor homolog (Xenopus laevis)
241986_at	BMPER	Homo sapiens	BMP binding endothelial regulator
230962_at	DCLK1	Homo sapiens	doublecortin-like kinase 1
205051_s_at	LOC652799	Homo sapiens	similar to Mast/stem cell growth factor receptor precursor (SCFR) (Proto-oncogene tyrosine-protein kinase Kit) (c-kit) (CD117 antigen); v-kit Hardy-Zuckerman 4 feline sarcoma viral oncogene homolog
205051_s_at	LOC653882	Homo sapiens	similar to Mast/stem cell growth factor receptor precursor (SCFR) (Proto-oncogene tyrosine-protein kinase Kit) (c-kit) (CD117 antigen); v-kit Hardy-Zuckerman 4 feline sarcoma viral oncogene homolog
205051_s_at	KIT	Homo sapiens	similar to Mast/stem cell growth factor receptor precursor (SCFR) (Proto-oncogene tyrosine-protein kinase Kit) (c-kit) (CD117 antigen); v-kit Hardy-Zuckerman 4 feline sarcoma viral oncogene homolog
227657_at	RNF150	Homo sapiens	ring finger protein 150
211795_s_at	FYB	Homo sapiens	FYN binding protein (FYB-120/130)
206172_at	IL13RA2	Homo sapiens	interleukin 13 receptor, alpha 2
224941_at	PAPPA	Homo sapiens	PAPPA antisense RNA (non-protein coding); pregnancy-associated plasma protein A, pappalysin 1
224941_at	PAPPAS	Homo sapiens	PAPPA antisense RNA (non-protein coding); pregnancy-associated plasma protein A, pappalysin 1
205990_s_at	WNT5A	Homo sapiens	wingless-type MMTV integration site family, member 5A
213150_at	HOXA10	Homo sapiens	homeobox A10
214036_at	EFNA5	Homo sapiens	ephrin-A5
227860_at	CPXM1	Homo sapiens	carboxypeptidase X (M14 family), member 1
204653_at	TFAP2A	Homo sapiens	transcription factor AP-2 alpha (activating enhancer binding protein 2 alpha)
219064_at	ITIH5	Homo sapiens	inter-alpha (globulin) inhibitor H5
240715_at	TBX5	Homo sapiens	T-box 5
205122_at	TMEFF1	Homo sapiens	transmembrane protein with EGF-like and two follistatin-like domains 1; chromosome 9 open reading frame 30; hypothetical LOC729538
205122_at	C9ORF30	Homo sapiens	transmembrane protein with EGF-like and two follistatin-like domains 1; chromosome 9 open reading frame 30; hypothetical LOC729538
205122_at	LOC729538	Homo sapiens	transmembrane protein with EGF-like and two follistatin-like domains 1; chromosome 9 open reading frame 30; hypothetical LOC729538
203819_s_at	IGF2BP3	Homo sapiens	insulin-like growth factor 2 mRNA binding protein 3
209343_at	EFHD1	Homo sapiens	EF-hand domain family, member D1
205226_at	PDGFRL	Homo sapiens	platelet-derived growth factor receptor-like
241726_at	SIM2	Homo sapiens	single-minded homolog 2 (Drosophila)
211958_at	IGFBP5	Homo sapiens	insulin-like growth factor binding protein 5
206558_at	SIM2	Homo sapiens	single-minded homolog 2 (Drosophila)
202291_s_at	MGP	Homo sapiens	matrix Gla protein
226047_at	MRVI1	Homo sapiens	murine retrovirus integration site 1 homolog
209581_at	PLA2G16	Homo sapiens	phospholipase A2, group XVI
202435_s_at	CYP1B1	Homo sapiens	cytochrome P450, family 1, subfamily B, polypeptide 1
207029_at	KITLG	Homo sapiens	KIT ligand
229657_at	THRB	Homo sapiens	thyroid hormone receptor, beta (erythroblastic leukemia viral (v-erb-a) oncogene homolog 2, avian)
213313_at	RABGAP1	Homo sapiens	RAB GTPase activating protein 1
213110_s_at	COL4A5	Homo sapiens	collagen, type IV, alpha 5
202434_s_at	CYP1B1	Homo sapiens	cytochrome P450, family 1, subfamily B, polypeptide 1
238077_at	KCTD6	Homo sapiens	potassium channel tetramerisation domain containing 6
219937_at	TRHDE	Homo sapiens	thyrotropin-releasing hormone degrading enzyme
53991_at	DENND2A	Homo sapiens	DENN/MADD domain containing 2A
220911_s_at	NYNRIN	Homo sapiens	KIAA1305
